# Supplementary material for: N-[1-(Biphenyl-4-yl)ethyl­idene]-N′-(2,4-dinitro­phen­yl)hydrazine
Source: Acta Crystallogr Sect E Struct Rep Online. 2009 Apr 8;65(Pt 5):o966–7. doi: 10.1107/S1600536809009593 (PMC2977666; doi:10.1107/S1600536809009593)
Supplement: Supplementary file 1 [file e-65-0o966-sup1.cif]

##############################################################################
###                                                                        ###
###        Electronic paper (Acta Crystallographica Section E)             ###
###                                                                        ###
##############################################################################
#                                                                            #
# This CIF contains the data in a paper accepted for publication in Acta     #
# Crystallographica Section E. It conforms to the requirements of Notes      #
# for Authors for Section E, and has been peer reviewed under the auspices   #
# of the IUCr Commission on Journals.                                        #
#                                                                            #
# Full details of the Crystallographic Information File format               #
# are given in the paper "The Crystallographic Information File (CIF):       #
# a New Standard Archive File for Crystallography" by S. R. Hall, F. H.      #
# Allen and I. D. Brown [Acta Cryst. (1991), A47, 655-685].                  #
#                                                                            #
# The current version of the core CIF dictionary is obtainable from          #
# ftp://ftp.iucr.org/pub/cif_core.dic. The current version number is 2.4.    #
#                                                                            #
# Software is freely available for graphical display of the structure(s) in  #
# this CIF.  For information consult the CIF home page http://www.iucr.org/  #
# cif/home.html                                                              #
#                                                                            #
# This file may be used for bona fide research purposes within the           #
# scientific community so long as proper attribution is given to the journal # 
# article from which it was obtained.                                        #
#                                                                            #
##############################################################################
                                             
data_global
_audit_creation_method     'form.cif (version 2.0)'
_journal_data_validation_number     ?
_journal_date_recd_electronic     2009-03-13
_journal_date_accepted     2009-03-16
_journal_name_full     'Acta Crystallographica, Section E'
_journal_year     2009
_journal_volume     65
_journal_issue      5
_journal_page_first     o966
_journal_page_last     o967
_journal_paper_category     QO
_journal_coeditor_code     AT2742
_publ_contact_author_name     'Prof. Fun, Hoong-Kun'
_publ_contact_author_address
;
      X-ray Crystallography Unit
      School of Physics
      Universiti Sains Malaysia
      11800 USM, Penang
      MALAYSIA
;
_publ_contact_author_email     'hkfun@usm.my'
_publ_contact_author_fax     '6 04 6579150'
_publ_contact_author_phone     '6 04 6533652'
_publ_section_title
;
<i>N</i>-[1-(Biphenyl-4-yl)ethylidene]-<i>N</i>'-(2,4-dinitrophenyl)hydrazine
;
loop_
    _publ_author_name
    _publ_author_footnote
    _publ_author_address
    'Kia, Reza' ?
;
      X-ray Crystallography Unit
      School of Physics
      Universiti Sains Malaysia
      11800 USM, Penang
      Malaysia
;
    'Fun, Hoong-Kun' ?
;
      X-ray Crystallography Unit
      School of Physics
      Universiti Sains Malaysia
      11800 USM, Penang
      Malaysia
;
    'Etemadi, Bijan' ?
;
     Department of Earth Sciences,
     College of Sciences,
     Shiraz University, Shiraz, Iran
;
    'Kargar, Hadi' ?
;     Department of Chemistry,
      School of Science,
      Payame Noor University (PNU),
      Ardakan, Yazd,
      Iran
;
data_I
_audit_creation_method     SHELXL-97
_chemical_name_systematic
;
<i>N</i>-[1-(Biphenyl-4-yl)ethylidene]-N'-(2,4-dinitrophenyl)hydrazine
;
_chemical_name_common
;
;
_chemical_formula_moiety     'C20 H16 N4 O4'
_chemical_formula_sum     'C20 H16 N4 O4'
_chemical_formula_iupac     'C20 H16 N4 O4'
_chemical_formula_weight     376.37
_chemical_melting_point     ?
_symmetry_cell_setting     'monoclinic'
_symmetry_space_group_name_H-M     'P 21/n'
_symmetry_space_group_name_Hall     '-P 2yn'
loop_
    _symmetry_equiv_pos_as_xyz
    'x, y, z'
    '-x+1/2, y+1/2, -z+1/2'
    '-x, -y, -z'
    'x-1/2, -y-1/2, z-1/2'
_cell_length_a     10.0108(5)
_cell_length_b     14.9422(8)
_cell_length_c     23.3401(14)
_cell_angle_alpha     90.00
_cell_angle_beta     99.871(4)
_cell_angle_gamma     90.00
_cell_volume     3439.6(3)
_cell_formula_units_Z     8
_cell_measurement_reflns_used     5139
_cell_measurement_theta_min     2.51
_cell_measurement_theta_max     28.48
_cell_measurement_temperature     100
_exptl_crystal_description     'plate'
_exptl_crystal_colour     'red'
_exptl_crystal_size_max     0.51
_exptl_crystal_size_mid     0.20
_exptl_crystal_size_min     0.04
_exptl_crystal_density_diffrn     1.454
_exptl_crystal_density_meas     ?
_exptl_crystal_density_method     'not measured'
_exptl_crystal_F_000     1568
_exptl_absorpt_coefficient_mu     0.104
_exptl_absorpt_correction_type     'multi-scan'
_exptl_absorpt_process_details     '(SADABS; Bruker, 2005)'
_exptl_absorpt_correction_T_min     0.9487
_exptl_absorpt_correction_T_max     0.9962
_exptl_special_details
;
The crystal was placed in the cold stream of an Oxford Cyrosystems
Cobra open-flow nitrogen cryostat (Cosier & Glazer, 1986) operating
at 100.0(1)K.
;
_diffrn_ambient_temperature     100
_diffrn_radiation_type     MoK\a
_diffrn_radiation_wavelength     0.71073
_diffrn_radiation_source     'fine-focus sealed tube'
_diffrn_radiation_monochromator     graphite
_diffrn_measurement_device_type
;
Bruker SMART APEXII CCD area-detector
;
_diffrn_measurement_method     '\f and \w'
_diffrn_detector_area_resol_mean     ?
_diffrn_reflns_number     38703
_diffrn_reflns_av_R_equivalents     0.0631
_diffrn_reflns_av_sigmaI/netI     0.0673
_diffrn_reflns_theta_min     1.63
_diffrn_reflns_theta_max     30.00
_diffrn_reflns_theta_full     30.00
_diffrn_measured_fraction_theta_max     0.999
_diffrn_measured_fraction_theta_full     0.999
_diffrn_reflns_limit_h_min     -14
_diffrn_reflns_limit_h_max     14
_diffrn_reflns_limit_k_min     -17
_diffrn_reflns_limit_k_max     21
_diffrn_reflns_limit_l_min     -24
_diffrn_reflns_limit_l_max     32
_diffrn_standards_number     0
_diffrn_standards_interval_count     .
_diffrn_standards_interval_time     .
_diffrn_standards_decay_%     ?
_refine_special_details
;
 Refinement of F^2^ against ALL reflections.  The weighted R-factor wR and
 goodness of fit S are based on F^2^, conventional R-factors R are based
 on F, with F set to zero for negative F^2^. The threshold expression of
 F^2^ > 2sigma(F^2^) is used only for calculating R-factors(gt) etc. and is
 not relevant to the choice of reflections for refinement.  R-factors based
 on F^2^ are statistically about twice as large as those based on F, and R-
 factors based on ALL data will be even larger.
;
_reflns_number_total     10018
_reflns_number_gt     6820
_reflns_threshold_expression     I>2\(I)
_refine_ls_structure_factor_coef     Fsqd
_refine_ls_matrix_type     full
_refine_ls_R_factor_all     0.1113
_refine_ls_R_factor_gt     0.0698
_refine_ls_wR_factor_gt     0.1421
_refine_ls_wR_factor_ref     0.1621
_refine_ls_goodness_of_fit_ref     1.052
_refine_ls_restrained_S_all     1.052
_refine_ls_number_reflns     10018
_refine_ls_number_parameters     515
_refine_ls_number_restraints     0
_refine_ls_hydrogen_treatment     mixed
_refine_ls_weighting_scheme     calc
_refine_ls_weighting_details
         'calc w=1/[\s^2^(Fo^2^)+(0.0656P)^2^+1.1266P] where P=(Fo^2^+2Fc^2^)/3'
_atom_sites_solution_hydrogens     geom
_atom_sites_solution_primary     direct
_atom_sites_solution_secondary     difmap
_refine_ls_shift/su_max     0.000
_refine_ls_shift/su_mean     0.000
_refine_diff_density_max     0.350
_refine_diff_density_min     -0.321
_refine_ls_extinction_method     none
_refine_ls_extinction_coef     ?
loop_
    _atom_type_symbol
    _atom_type_description
    _atom_type_scat_dispersion_real
    _atom_type_scat_dispersion_imag
    _atom_type_scat_source
    'C' 'C' 0.0033 0.0016
                         'International Tables Vol C Tables 4.2.6.8 and 6.1.1.4'
    'H' 'H' 0.0000 0.0000
                         'International Tables Vol C Tables 4.2.6.8 and 6.1.1.4'
    'N' 'N' 0.0061 0.0033
                         'International Tables Vol C Tables 4.2.6.8 and 6.1.1.4'
    'O' 'O' 0.0106 0.0060
                         'International Tables Vol C Tables 4.2.6.8 and 6.1.1.4'
_computing_data_collection     'APEX2 (Bruker, 2005)'
_computing_cell_refinement     'APEX2 (Bruker, 2005)'
_computing_data_reduction     'SAINT (Bruker, 2005)'
_computing_structure_solution     'SHELXTL (Sheldrick, 2008)'
_computing_structure_refinement     'SHELXTL (Sheldrick, 2008)'
_computing_molecular_graphics     'SHELXTL (Sheldrick, 2008)'
_computing_publication_material
;
SHELXTL (Sheldrick, 2008) and PLATON (Spek, 2009)
;
loop_
    _atom_site_type_symbol
    _atom_site_label
    _atom_site_fract_x
    _atom_site_fract_y
    _atom_site_fract_z
    _atom_site_U_iso_or_equiv
    _atom_site_adp_type
    _atom_site_calc_flag
    _atom_site_refinement_flags
    _atom_site_occupancy
    _atom_site_disorder_assembly
    _atom_site_disorder_group
    O O1A 0.76069(14) 0.22620(9) 0.23590(6) 0.0246(3) Uani d . 1 . .
    O O2A 0.58648(18) 0.23537(10) 0.16763(8) 0.0485(5) Uani d . 1 . .
    O O3A 0.32139(14) -0.01433(9) 0.09644(7) 0.0278(3) Uani d . 1 . .
    O O4A 0.37325(14) -0.14680(9) 0.13206(7) 0.0280(3) Uani d . 1 . .
    N N1A 0.86347(15) 0.07099(11) 0.26819(7) 0.0172(3) Uani d . 1 . .
    H H1NA 0.866(2) 0.1289(17) 0.2702(11) 0.039(7) Uiso d . 1 . .
    N N2A 0.94751(15) 0.01368(10) 0.30306(7) 0.0171(3) Uani d . 1 . .
    N N3A 0.66711(17) 0.19105(10) 0.20141(8) 0.0243(4) Uani d . 1 . .
    N N4A 0.39718(16) -0.06641(11) 0.12752(7) 0.0209(3) Uani d . 1 . .
    C C1A 0.75102(18) 0.03800(12) 0.23386(8) 0.0163(4) Uani d . 1 . .
    C C2A 0.72659(18) -0.05521(12) 0.22963(8) 0.0185(4) Uani d . 1 . .
    H H2AA 0.7896 -0.0951 0.2515 0.022 Uiso calc R 1 . .
    C C3A 0.61413(19) -0.08917(12) 0.19472(8) 0.0196(4) Uani d . 1 . .
    H H3AA 0.5996 -0.1520 0.1924 0.024 Uiso calc R 1 . .
    C C4A 0.52048(18) -0.03081(12) 0.16247(8) 0.0189(4) Uani d . 1 . .
    C C5A 0.53958(18) 0.06021(12) 0.16430(8) 0.0195(4) Uani d . 1 . .
    H H5AA 0.4764 0.0990 0.1415 0.023 Uiso calc R 1 . .
    C C6A 0.65363(18) 0.09453(12) 0.20027(9) 0.0187(4) Uani d . 1 . .
    C C7A 1.05071(18) 0.04897(12) 0.33658(8) 0.0172(4) Uani d . 1 . .
    C C8A 1.13686(18) -0.01546(12) 0.37413(8) 0.0173(4) Uani d . 1 . .
    C C9A 1.08960(19) -0.10274(12) 0.37967(8) 0.0200(4) Uani d . 1 . .
    H H9AA 1.0000 -0.1179 0.3617 0.024 Uiso calc R 1 . .
    C C10A 1.17056(19) -0.16714(12) 0.41074(9) 0.0203(4) Uani d . 1 . .
    H H10A 1.1364 -0.2261 0.4132 0.024 Uiso calc R 1 . .
    C C11A 1.30261(18) -0.14688(12) 0.43877(8) 0.0180(4) Uani d . 1 . .
    C C12A 1.34820(19) -0.05927(12) 0.43486(8) 0.0196(4) Uani d . 1 . .
    H H12A 1.4364 -0.0436 0.4542 0.024 Uiso calc R 1 . .
    C C13A 1.26710(18) 0.00583(12) 0.40313(8) 0.0186(4) Uani d . 1 . .
    H H13A 1.3006 0.0650 0.4012 0.022 Uiso calc R 1 . .
    C C14A 1.38924(18) -0.21713(12) 0.47113(8) 0.0194(4) Uani d . 1 . .
    C C15A 1.3764(2) -0.30658(13) 0.45349(9) 0.0234(4) Uani d . 1 . .
    H H15A 1.3121 -0.3224 0.4202 0.028 Uiso calc R 1 . .
    C C16A 1.4563(2) -0.37248(14) 0.48411(10) 0.0277(5) Uani d . 1 . .
    H H16A 1.4457 -0.4330 0.4718 0.033 Uiso calc R 1 . .
    C C17A 1.5511(2) -0.35083(14) 0.53224(10) 0.0287(5) Uani d . 1 . .
    H H17A 1.6069 -0.3960 0.5525 0.034 Uiso calc R 1 . .
    C C18A 1.5644(2) -0.26259(14) 0.55081(10) 0.0297(5) Uani d . 1 . .
    H H18A 1.6286 -0.2474 0.5843 0.036 Uiso calc R 1 . .
    C C19A 1.4841(2) -0.19649(14) 0.52056(9) 0.0246(4) Uani d . 1 . .
    H H19A 1.4938 -0.1363 0.5336 0.029 Uiso calc R 1 . .
    C C20A 1.08413(19) 0.14713(12) 0.33820(9) 0.0214(4) Uani d . 1 . .
    H H20A 1.0061 0.1814 0.3464 0.032 Uiso calc R 1 . .
    H H20B 1.1055 0.1656 0.3005 0.032 Uiso calc R 1 . .
    H H20C 1.1625 0.1584 0.3687 0.032 Uiso calc R 1 . .
    O O1B 0.24703(15) 0.26357(9) 0.23255(7) 0.0323(4) Uani d . 1 . .
    O O2B 0.4466(2) 0.24962(11) 0.28413(10) 0.0599(6) Uani d . 1 . .
    O O3B 0.66656(15) 0.48817(10) 0.39824(7) 0.0307(3) Uani d . 1 . .
    O O4B 0.60838(14) 0.62418(9) 0.37192(6) 0.0278(3) Uani d . 1 . .
    N N1B 0.13039(16) 0.41932(11) 0.21771(8) 0.0203(4) Uani d . 1 . .
    H H1NB 0.126(2) 0.3682(15) 0.2101(10) 0.025(6) Uiso d . 1 . .
    N N2B 0.03856(15) 0.48109(10) 0.19137(7) 0.0189(3) Uani d . 1 . .
    N N3B 0.34763(19) 0.29565(11) 0.26485(9) 0.0306(4) Uani d . 1 . .
    N N4B 0.58899(16) 0.54278(11) 0.37022(7) 0.0230(4) Uani d . 1 . .
    C C1B 0.24162(18) 0.44779(12) 0.25439(8) 0.0184(4) Uani d . 1 . .
    C C2B 0.25660(19) 0.53943(12) 0.27013(9) 0.0200(4) Uani d . 1 . .
    H H2BA 0.1880 0.5808 0.2543 0.024 Uiso calc R 1 . .
    C C3B 0.36773(19) 0.56955(13) 0.30758(9) 0.0210(4) Uani d . 1 . .
    H H3BA 0.3763 0.6313 0.3171 0.025 Uiso calc R 1 . .
    C C4B 0.46877(19) 0.50923(12) 0.33182(8) 0.0198(4) Uani d . 1 . .
    C C5B 0.46021(19) 0.41996(13) 0.31842(9) 0.0215(4) Uani d . 1 . .
    H H5BA 0.5293 0.3797 0.3354 0.026 Uiso calc R 1 . .
    C C6B 0.34862(19) 0.38920(12) 0.27952(9) 0.0206(4) Uani d . 1 . .
    C C7B -0.06623(19) 0.45005(12) 0.15687(8) 0.0190(4) Uani d . 1 . .
    C C8B -0.15944(18) 0.51924(12) 0.12712(8) 0.0186(4) Uani d . 1 . .
    C C9B -0.14824(19) 0.60798(12) 0.14622(8) 0.0191(4) Uani d . 1 . .
    H H9BA -0.0812 0.6235 0.1786 0.023 Uiso calc R 1 . .
    C C10B -0.23311(18) 0.67353(12) 0.11872(8) 0.0191(4) Uani d . 1 . .
    H H10B -0.2242 0.7332 0.1330 0.023 Uiso calc R 1 . .
    C C11B -0.33207(18) 0.65396(12) 0.07024(9) 0.0190(4) Uani d . 1 . .
    C C12B -0.34157(19) 0.56507(13) 0.05072(9) 0.0214(4) Uani d . 1 . .
    H H12B -0.4066 0.5498 0.0175 0.026 Uiso calc R 1 . .
    C C13B -0.25785(19) 0.49892(13) 0.07897(9) 0.0207(4) Uani d . 1 . .
    H H13B -0.2677 0.4390 0.0653 0.025 Uiso calc R 1 . .
    C C14B -0.42078(19) 0.72507(13) 0.03980(8) 0.0198(4) Uani d . 1 . .
    C C15B -0.3711(2) 0.81216(13) 0.03623(9) 0.0228(4) Uani d . 1 . .
    H H15B -0.2814 0.8263 0.0547 0.027 Uiso calc R 1 . .
    C C16B -0.4522(2) 0.87809(14) 0.00587(9) 0.0272(5) Uani d . 1 . .
    H H16B -0.4173 0.9368 0.0033 0.033 Uiso calc R 1 . .
    C C17B -0.5834(2) 0.85851(14) -0.02069(9) 0.0289(5) Uani d . 1 . .
    H H17B -0.6381 0.9037 -0.0416 0.035 Uiso calc R 1 . .
    C C18B -0.6353(2) 0.77304(14) -0.01678(9) 0.0280(5) Uani d . 1 . .
    H H18B -0.7258 0.7598 -0.0345 0.034 Uiso calc R 1 . .
    C C19B -0.5540(2) 0.70702(14) 0.01314(9) 0.0235(4) Uani d . 1 . .
    H H19B -0.5897 0.6485 0.0155 0.028 Uiso calc R 1 . .
    C C20B -0.0951(2) 0.35244(12) 0.14521(9) 0.0233(4) Uani d . 1 . .
    H H20D -0.0688 0.3184 0.1813 0.035 Uiso calc R 1 . .
    H H20E -0.0432 0.3311 0.1159 0.035 Uiso calc R 1 . .
    H H20F -0.1922 0.3441 0.1308 0.035 Uiso calc R 1 . .
loop_
    _atom_site_aniso_label
    _atom_site_aniso_U_11
    _atom_site_aniso_U_22
    _atom_site_aniso_U_33
    _atom_site_aniso_U_12
    _atom_site_aniso_U_13
    _atom_site_aniso_U_23
    O1A 0.0273(7) 0.0135(7) 0.0311(8) -0.0023(5) -0.0008(6) -0.0008(6)
    O2A 0.0494(10) 0.0149(8) 0.0677(13) 0.0038(7) -0.0279(9) 0.0072(8)
    O3A 0.0255(7) 0.0247(8) 0.0305(8) 0.0004(6) -0.0033(6) 0.0005(6)
    O4A 0.0298(8) 0.0167(7) 0.0364(9) -0.0058(6) 0.0028(7) -0.0039(6)
    N1A 0.0191(8) 0.0100(7) 0.0219(9) 0.0013(6) 0.0019(6) 0.0020(6)
    N2A 0.0189(7) 0.0132(7) 0.0193(8) 0.0021(6) 0.0034(6) 0.0031(6)
    N3A 0.0276(9) 0.0115(8) 0.0315(10) 0.0014(6) -0.0011(7) 0.0008(7)
    N4A 0.0216(8) 0.0182(8) 0.0229(9) -0.0009(6) 0.0037(7) -0.0037(7)
    C1A 0.0184(8) 0.0126(8) 0.0189(10) 0.0008(7) 0.0061(7) 0.0008(7)
    C2A 0.0210(9) 0.0137(9) 0.0208(10) 0.0009(7) 0.0040(7) 0.0017(7)
    C3A 0.0233(9) 0.0115(9) 0.0246(10) -0.0007(7) 0.0056(8) 0.0000(7)
    C4A 0.0194(9) 0.0171(9) 0.0203(10) -0.0012(7) 0.0039(7) -0.0011(7)
    C5A 0.0193(9) 0.0159(9) 0.0230(10) 0.0022(7) 0.0033(7) 0.0014(8)
    C6A 0.0198(9) 0.0113(8) 0.0250(10) 0.0007(7) 0.0041(7) 0.0013(7)
    C7A 0.0193(9) 0.0141(9) 0.0190(10) -0.0009(7) 0.0052(7) -0.0006(7)
    C8A 0.0198(9) 0.0130(9) 0.0195(10) 0.0009(7) 0.0044(7) -0.0007(7)
    C9A 0.0198(9) 0.0149(9) 0.0239(10) -0.0021(7) -0.0002(7) -0.0021(8)
    C10A 0.0232(9) 0.0129(9) 0.0242(10) -0.0005(7) 0.0025(8) 0.0016(8)
    C11A 0.0199(9) 0.0163(9) 0.0182(10) 0.0013(7) 0.0046(7) -0.0006(7)
    C12A 0.0182(9) 0.0180(9) 0.0224(10) -0.0012(7) 0.0029(7) -0.0011(8)
    C13A 0.0209(9) 0.0135(9) 0.0216(10) -0.0020(7) 0.0047(7) -0.0002(7)
    C14A 0.0181(9) 0.0201(10) 0.0209(10) 0.0023(7) 0.0058(7) 0.0050(8)
    C15A 0.0267(10) 0.0196(10) 0.0242(11) 0.0022(8) 0.0051(8) 0.0012(8)
    C16A 0.0327(11) 0.0197(10) 0.0323(12) 0.0071(8) 0.0097(9) 0.0043(9)
    C17A 0.0229(10) 0.0283(11) 0.0355(13) 0.0079(8) 0.0065(9) 0.0127(10)
    C18A 0.0247(10) 0.0322(12) 0.0301(12) -0.0008(9) -0.0011(9) 0.0059(10)
    C19A 0.0228(10) 0.0215(10) 0.0283(11) 0.0005(8) 0.0011(8) 0.0042(8)
    C20A 0.0232(9) 0.0127(9) 0.0267(11) -0.0019(7) -0.0007(8) 0.0003(8)
    O1B 0.0347(8) 0.0152(7) 0.0431(10) -0.0039(6) -0.0040(7) 0.0001(7)
    O2B 0.0561(12) 0.0208(9) 0.0871(16) 0.0157(8) -0.0319(11) -0.0047(9)
    O3B 0.0257(7) 0.0305(8) 0.0330(9) 0.0016(6) -0.0027(6) 0.0051(7)
    O4B 0.0290(8) 0.0211(8) 0.0334(9) -0.0027(6) 0.0059(6) -0.0048(6)
    N1B 0.0223(8) 0.0094(8) 0.0286(10) -0.0005(6) 0.0030(7) 0.0023(7)
    N2B 0.0194(8) 0.0153(8) 0.0223(9) 0.0014(6) 0.0046(6) 0.0033(6)
    N3B 0.0334(10) 0.0144(8) 0.0405(11) 0.0011(7) -0.0033(8) 0.0031(8)
    N4B 0.0213(8) 0.0236(9) 0.0253(9) 0.0000(7) 0.0075(7) -0.0006(7)
    C1B 0.0199(9) 0.0156(9) 0.0209(10) -0.0009(7) 0.0070(7) 0.0024(7)
    C2B 0.0215(9) 0.0149(9) 0.0247(10) 0.0012(7) 0.0068(8) 0.0020(8)
    C3B 0.0239(9) 0.0153(9) 0.0251(11) 0.0002(7) 0.0079(8) 0.0013(8)
    C4B 0.0212(9) 0.0182(9) 0.0206(10) -0.0019(7) 0.0054(7) 0.0018(8)
    C5B 0.0197(9) 0.0216(10) 0.0233(10) 0.0017(7) 0.0039(8) 0.0049(8)
    C6B 0.0238(10) 0.0121(9) 0.0264(11) 0.0005(7) 0.0057(8) 0.0033(8)
    C7B 0.0217(9) 0.0162(9) 0.0209(10) -0.0010(7) 0.0083(8) 0.0012(8)
    C8B 0.0179(9) 0.0171(9) 0.0214(10) -0.0006(7) 0.0052(7) 0.0017(8)
    C9B 0.0200(9) 0.0163(9) 0.0209(10) -0.0030(7) 0.0032(7) 0.0002(8)
    C10B 0.0211(9) 0.0145(9) 0.0220(10) -0.0010(7) 0.0043(8) -0.0017(7)
    C11B 0.0184(9) 0.0181(9) 0.0216(10) 0.0000(7) 0.0065(7) 0.0023(8)
    C12B 0.0197(9) 0.0205(10) 0.0230(10) -0.0030(7) 0.0005(8) 0.0000(8)
    C13B 0.0227(9) 0.0150(9) 0.0242(10) -0.0043(7) 0.0041(8) -0.0028(8)
    C14B 0.0216(9) 0.0203(10) 0.0180(10) 0.0015(7) 0.0051(7) -0.0008(8)
    C15B 0.0251(10) 0.0204(10) 0.0230(11) 0.0011(7) 0.0044(8) -0.0012(8)
    C16B 0.0353(12) 0.0180(10) 0.0292(12) 0.0034(8) 0.0079(9) 0.0016(9)
    C17B 0.0329(11) 0.0279(11) 0.0248(11) 0.0114(9) 0.0021(9) 0.0019(9)
    C18B 0.0238(10) 0.0335(12) 0.0259(11) 0.0043(8) 0.0018(8) -0.0033(9)
    C19B 0.0243(10) 0.0237(10) 0.0228(10) 0.0000(8) 0.0045(8) -0.0014(8)
    C20B 0.0255(10) 0.0137(9) 0.0310(11) -0.0029(7) 0.0053(8) 0.0009(8)
_geom_special_details
;
 All esds (except the esd in the dihedral angle between two l.s. planes)
 are estimated using the full covariance matrix.  The cell esds are taken
 into account individually in the estimation of esds in distances, angles
 and torsion angles; correlations between esds in cell parameters are only
 used when they are defined by crystal symmetry.  An approximate (isotropic)
 treatment of cell esds is used for estimating esds involving l.s. planes.
;
loop_
    _geom_bond_atom_site_label_1
    _geom_bond_atom_site_label_2
    _geom_bond_site_symmetry_2
    _geom_bond_distance
    _geom_bond_publ_flag
    O1A N3A . 1.242(2) ?
    O2A N3A . 1.222(2) ?
    O3A N4A . 1.232(2) ?
    O4A N4A . 1.233(2) ?
    N1A C1A . 1.358(2) ?
    N1A N2A . 1.367(2) ?
    N1A H1NA . 0.87(2) ?
    N2A C7A . 1.296(2) ?
    N3A C6A . 1.448(2) ?
    N4A C4A . 1.458(2) ?
    C1A C2A . 1.415(2) ?
    C1A C6A . 1.420(2) ?
    C2A C3A . 1.369(3) ?
    C2A H2AA . 0.9500 ?
    C3A C4A . 1.401(3) ?
    C3A H3AA . 0.9500 ?
    C4A C5A . 1.373(3) ?
    C5A C6A . 1.394(3) ?
    C5A H5AA . 0.9500 ?
    C7A C8A . 1.476(3) ?
    C7A C20A . 1.504(2) ?
    C8A C13A . 1.399(3) ?
    C8A C9A . 1.401(2) ?
    C9A C10A . 1.381(3) ?
    C9A H9AA . 0.9500 ?
    C10A C11A . 1.404(3) ?
    C10A H10A . 0.9500 ?
    C11A C12A . 1.394(3) ?
    C11A C14A . 1.483(3) ?
    C12A C13A . 1.395(3) ?
    C12A H12A . 0.9500 ?
    C13A H13A . 0.9500 ?
    C14A C19A . 1.397(3) ?
    C14A C15A . 1.398(3) ?
    C15A C16A . 1.387(3) ?
    C15A H15A . 0.9500 ?
    C16A C17A . 1.379(3) ?
    C16A H16A . 0.9500 ?
    C17A C18A . 1.387(3) ?
    C17A H17A . 0.9500 ?
    C18A C19A . 1.388(3) ?
    C18A H18A . 0.9500 ?
    C19A H19A . 0.9500 ?
    C20A H20A . 0.9800 ?
    C20A H20B . 0.9800 ?
    C20A H20C . 0.9800 ?
    O1B N3B . 1.246(2) ?
    O2B N3B . 1.226(2) ?
    O3B N4B . 1.234(2) ?
    O4B N4B . 1.231(2) ?
    N1B C1B . 1.352(2) ?
    N1B N2B . 1.372(2) ?
    N1B H1NB . 0.78(2) ?
    N2B C7B . 1.294(2) ?
    N3B C6B . 1.439(2) ?
    N4B C4B . 1.461(3) ?
    C1B C2B . 1.419(3) ?
    C1B C6B . 1.429(3) ?
    C2B C3B . 1.368(3) ?
    C2B H2BA . 0.9500 ?
    C3B C4B . 1.400(3) ?
    C3B H3BA . 0.9500 ?
    C4B C5B . 1.369(3) ?
    C5B C6B . 1.391(3) ?
    C5B H5BA . 0.9500 ?
    C7B C8B . 1.483(3) ?
    C7B C20B . 1.503(3) ?
    C8B C13B . 1.395(3) ?
    C8B C9B . 1.397(3) ?
    C9B C10B . 1.381(3) ?
    C9B H9BA . 0.9500 ?
    C10B C11B . 1.401(3) ?
    C10B H10B . 0.9500 ?
    C11B C12B . 1.402(3) ?
    C11B C14B . 1.485(3) ?
    C12B C13B . 1.387(3) ?
    C12B H12B . 0.9500 ?
    C13B H13B . 0.9500 ?
    C14B C19B . 1.398(3) ?
    C14B C15B . 1.401(3) ?
    C15B C16B . 1.391(3) ?
    C15B H15B . 0.9500 ?
    C16B C17B . 1.385(3) ?
    C16B H16B . 0.9500 ?
    C17B C18B . 1.387(3) ?
    C17B H17B . 0.9500 ?
    C18B C19B . 1.388(3) ?
    C18B H18B . 0.9500 ?
    C19B H19B . 0.9500 ?
    C20B H20D . 0.9800 ?
    C20B H20E . 0.9800 ?
    C20B H20F . 0.9800 ?
loop_
    _geom_angle_atom_site_label_1
    _geom_angle_atom_site_label_2
    _geom_angle_atom_site_label_3
    _geom_angle_site_symmetry_1
    _geom_angle_site_symmetry_3
    _geom_angle
    _geom_angle_publ_flag
    C1A N1A N2A . . 119.17(15) ?
    C1A N1A H1NA . . 114.3(17) ?
    N2A N1A H1NA . . 125.6(17) ?
    C7A N2A N1A . . 116.74(15) ?
    O2A N3A O1A . . 122.02(16) ?
    O2A N3A C6A . . 118.59(17) ?
    O1A N3A C6A . . 119.38(16) ?
    O3A N4A O4A . . 123.82(16) ?
    O3A N4A C4A . . 118.40(15) ?
    O4A N4A C4A . . 117.75(16) ?
    N1A C1A C2A . . 120.97(17) ?
    N1A C1A C6A . . 122.09(16) ?
    C2A C1A C6A . . 116.93(17) ?
    C3A C2A C1A . . 121.40(17) ?
    C3A C2A H2AA . . 119.3 ?
    C1A C2A H2AA . . 119.3 ?
    C2A C3A C4A . . 119.68(17) ?
    C2A C3A H3AA . . 120.2 ?
    C4A C3A H3AA . . 120.2 ?
    C5A C4A C3A . . 121.53(18) ?
    C5A C4A N4A . . 118.60(17) ?
    C3A C4A N4A . . 119.84(16) ?
    C4A C5A C6A . . 118.58(17) ?
    C4A C5A H5AA . . 120.7 ?
    C6A C5A H5AA . . 120.7 ?
    C5A C6A C1A . . 121.85(16) ?
    C5A C6A N3A . . 116.20(16) ?
    C1A C6A N3A . . 121.94(16) ?
    N2A C7A C8A . . 114.65(16) ?
    N2A C7A C20A . . 124.26(17) ?
    C8A C7A C20A . . 121.09(16) ?
    C13A C8A C9A . . 117.93(17) ?
    C13A C8A C7A . . 122.70(16) ?
    C9A C8A C7A . . 119.32(16) ?
    C10A C9A C8A . . 121.34(18) ?
    C10A C9A H9AA . . 119.3 ?
    C8A C9A H9AA . . 119.3 ?
    C9A C10A C11A . . 121.02(17) ?
    C9A C10A H10A . . 119.5 ?
    C11A C10A H10A . . 119.5 ?
    C12A C11A C10A . . 117.69(17) ?
    C12A C11A C14A . . 121.89(17) ?
    C10A C11A C14A . . 120.42(16) ?
    C11A C12A C13A . . 121.46(17) ?
    C11A C12A H12A . . 119.3 ?
    C13A C12A H12A . . 119.3 ?
    C12A C13A C8A . . 120.50(17) ?
    C12A C13A H13A . . 119.8 ?
    C8A C13A H13A . . 119.8 ?
    C19A C14A C15A . . 118.00(18) ?
    C19A C14A C11A . . 121.30(17) ?
    C15A C14A C11A . . 120.69(18) ?
    C16A C15A C14A . . 120.7(2) ?
    C16A C15A H15A . . 119.6 ?
    C14A C15A H15A . . 119.6 ?
    C17A C16A C15A . . 120.6(2) ?
    C17A C16A H16A . . 119.7 ?
    C15A C16A H16A . . 119.7 ?
    C16A C17A C18A . . 119.57(19) ?
    C16A C17A H17A . . 120.2 ?
    C18A C17A H17A . . 120.2 ?
    C17A C18A C19A . . 120.1(2) ?
    C17A C18A H18A . . 120.0 ?
    C19A C18A H18A . . 120.0 ?
    C18A C19A C14A . . 121.0(2) ?
    C18A C19A H19A . . 119.5 ?
    C14A C19A H19A . . 119.5 ?
    C7A C20A H20A . . 109.5 ?
    C7A C20A H20B . . 109.5 ?
    H20A C20A H20B . . 109.5 ?
    C7A C20A H20C . . 109.5 ?
    H20A C20A H20C . . 109.5 ?
    H20B C20A H20C . . 109.5 ?
    C1B N1B N2B . . 119.21(16) ?
    C1B N1B H1NB . . 117.1(17) ?
    N2B N1B H1NB . . 123.4(17) ?
    C7B N2B N1B . . 116.56(16) ?
    O2B N3B O1B . . 121.65(18) ?
    O2B N3B C6B . . 119.03(18) ?
    O1B N3B C6B . . 119.32(17) ?
    O4B N4B O3B . . 123.70(17) ?
    O4B N4B C4B . . 117.88(16) ?
    O3B N4B C4B . . 118.41(16) ?
    N1B C1B C2B . . 120.45(17) ?
    N1B C1B C6B . . 123.04(17) ?
    C2B C1B C6B . . 116.52(17) ?
    C3B C2B C1B . . 121.41(18) ?
    C3B C2B H2BA . . 119.3 ?
    C1B C2B H2BA . . 119.3 ?
    C2B C3B C4B . . 119.92(18) ?
    C2B C3B H3BA . . 120.0 ?
    C4B C3B H3BA . . 120.0 ?
    C5B C4B C3B . . 121.48(18) ?
    C5B C4B N4B . . 119.16(17) ?
    C3B C4B N4B . . 119.30(17) ?
    C4B C5B C6B . . 118.86(18) ?
    C4B C5B H5BA . . 120.6 ?
    C6B C5B H5BA . . 120.6 ?
    C5B C6B C1B . . 121.79(17) ?
    C5B C6B N3B . . 116.63(17) ?
    C1B C6B N3B . . 121.56(18) ?
    N2B C7B C8B . . 114.79(16) ?
    N2B C7B C20B . . 124.82(18) ?
    C8B C7B C20B . . 120.38(17) ?
    C13B C8B C9B . . 118.07(17) ?
    C13B C8B C7B . . 121.75(17) ?
    C9B C8B C7B . . 120.16(17) ?
    C10B C9B C8B . . 121.04(18) ?
    C10B C9B H9BA . . 119.5 ?
    C8B C9B H9BA . . 119.5 ?
    C9B C10B C11B . . 121.39(17) ?
    C9B C10B H10B . . 119.3 ?
    C11B C10B H10B . . 119.3 ?
    C10B C11B C12B . . 117.35(17) ?
    C10B C11B C14B . . 121.27(17) ?
    C12B C11B C14B . . 121.37(18) ?
    C13B C12B C11B . . 121.24(18) ?
    C13B C12B H12B . . 119.4 ?
    C11B C12B H12B . . 119.4 ?
    C12B C13B C8B . . 120.90(18) ?
    C12B C13B H13B . . 119.6 ?
    C8B C13B H13B . . 119.6 ?
    C19B C14B C15B . . 118.31(18) ?
    C19B C14B C11B . . 121.43(17) ?
    C15B C14B C11B . . 120.25(17) ?
    C16B C15B C14B . . 120.41(19) ?
    C16B C15B H15B . . 119.8 ?
    C14B C15B H15B . . 119.8 ?
    C17B C16B C15B . . 120.31(19) ?
    C17B C16B H16B . . 119.8 ?
    C15B C16B H16B . . 119.8 ?
    C16B C17B C18B . . 120.1(2) ?
    C16B C17B H17B . . 119.9 ?
    C18B C17B H17B . . 119.9 ?
    C17B C18B C19B . . 119.6(2) ?
    C17B C18B H18B . . 120.2 ?
    C19B C18B H18B . . 120.2 ?
    C18B C19B C14B . . 121.25(19) ?
    C18B C19B H19B . . 119.4 ?
    C14B C19B H19B . . 119.4 ?
    C7B C20B H20D . . 109.5 ?
    C7B C20B H20E . . 109.5 ?
    H20D C20B H20E . . 109.5 ?
    C7B C20B H20F . . 109.5 ?
    H20D C20B H20F . . 109.5 ?
    H20E C20B H20F . . 109.5 ?
loop_
    _geom_torsion_atom_site_label_1
    _geom_torsion_atom_site_label_2
    _geom_torsion_atom_site_label_3
    _geom_torsion_atom_site_label_4
    _geom_torsion_site_symmetry_1
    _geom_torsion_site_symmetry_2
    _geom_torsion_site_symmetry_3
    _geom_torsion_site_symmetry_4
    _geom_torsion
    _geom_torsion_publ_flag
    C1A N1A N2A C7A . . . . -177.50(16) ?
    N2A N1A C1A C2A . . . . -6.0(2) ?
    N2A N1A C1A C6A . . . . 174.68(16) ?
    N1A C1A C2A C3A . . . . -179.39(17) ?
    C6A C1A C2A C3A . . . . 0.0(3) ?
    C1A C2A C3A C4A . . . . -0.2(3) ?
    C2A C3A C4A C5A . . . . 1.0(3) ?
    C2A C3A C4A N4A . . . . -176.91(16) ?
    O3A N4A C4A C5A . . . . 7.1(3) ?
    O4A N4A C4A C5A . . . . -171.05(17) ?
    O3A N4A C4A C3A . . . . -174.96(17) ?
    O4A N4A C4A C3A . . . . 6.9(3) ?
    C3A C4A C5A C6A . . . . -1.5(3) ?
    N4A C4A C5A C6A . . . . 176.43(16) ?
    C4A C5A C6A C1A . . . . 1.3(3) ?
    C4A C5A C6A N3A . . . . -178.73(17) ?
    N1A C1A C6A C5A . . . . 178.84(17) ?
    C2A C1A C6A C5A . . . . -0.5(3) ?
    N1A C1A C6A N3A . . . . -1.2(3) ?
    C2A C1A C6A N3A . . . . 179.46(16) ?
    O2A N3A C6A C5A . . . . -6.5(3) ?
    O1A N3A C6A C5A . . . . 174.46(17) ?
    O2A N3A C6A C1A . . . . 173.51(19) ?
    O1A N3A C6A C1A . . . . -5.5(3) ?
    N1A N2A C7A C8A . . . . 178.93(15) ?
    N1A N2A C7A C20A . . . . -1.4(3) ?
    N2A C7A C8A C13A . . . . 165.23(17) ?
    C20A C7A C8A C13A . . . . -14.4(3) ?
    N2A C7A C8A C9A . . . . -12.4(2) ?
    C20A C7A C8A C9A . . . . 167.97(17) ?
    C13A C8A C9A C10A . . . . -2.7(3) ?
    C7A C8A C9A C10A . . . . 175.07(17) ?
    C8A C9A C10A C11A . . . . 1.1(3) ?
    C9A C10A C11A C12A . . . . 1.0(3) ?
    C9A C10A C11A C14A . . . . -178.94(17) ?
    C10A C11A C12A C13A . . . . -1.5(3) ?
    C14A C11A C12A C13A . . . . 178.42(17) ?
    C11A C12A C13A C8A . . . . -0.1(3) ?
    C9A C8A C13A C12A . . . . 2.1(3) ?
    C7A C8A C13A C12A . . . . -175.51(17) ?
    C12A C11A C14A C19A . . . . 32.5(3) ?
    C10A C11A C14A C19A . . . . -147.56(19) ?
    C12A C11A C14A C15A . . . . -148.62(18) ?
    C10A C11A C14A C15A . . . . 31.3(3) ?
    C19A C14A C15A C16A . . . . -0.4(3) ?
    C11A C14A C15A C16A . . . . -179.29(17) ?
    C14A C15A C16A C17A . . . . -0.7(3) ?
    C15A C16A C17A C18A . . . . 1.3(3) ?
    C16A C17A C18A C19A . . . . -0.9(3) ?
    C17A C18A C19A C14A . . . . -0.1(3) ?
    C15A C14A C19A C18A . . . . 0.8(3) ?
    C11A C14A C19A C18A . . . . 179.68(18) ?
    C1B N1B N2B C7B . . . . -179.75(16) ?
    N2B N1B C1B C2B . . . . 6.4(3) ?
    N2B N1B C1B C6B . . . . -174.03(17) ?
    N1B C1B C2B C3B . . . . 179.40(17) ?
    C6B C1B C2B C3B . . . . -0.2(3) ?
    C1B C2B C3B C4B . . . . -0.8(3) ?
    C2B C3B C4B C5B . . . . 0.8(3) ?
    C2B C3B C4B N4B . . . . 177.97(16) ?
    O4B N4B C4B C5B . . . . 164.84(17) ?
    O3B N4B C4B C5B . . . . -13.8(3) ?
    O4B N4B C4B C3B . . . . -12.4(2) ?
    O3B N4B C4B C3B . . . . 168.92(17) ?
    C3B C4B C5B C6B . . . . 0.4(3) ?
    N4B C4B C5B C6B . . . . -176.81(16) ?
    C4B C5B C6B C1B . . . . -1.5(3) ?
    C4B C5B C6B N3B . . . . 177.20(17) ?
    N1B C1B C6B C5B . . . . -178.20(18) ?
    C2B C1B C6B C5B . . . . 1.4(3) ?
    N1B C1B C6B N3B . . . . 3.2(3) ?
    C2B C1B C6B N3B . . . . -177.22(17) ?
    O2B N3B C6B C5B . . . . -4.2(3) ?
    O1B N3B C6B C5B . . . . 176.37(18) ?
    O2B N3B C6B C1B . . . . 174.5(2) ?
    O1B N3B C6B C1B . . . . -4.9(3) ?
    N1B N2B C7B C8B . . . . -177.16(15) ?
    N1B N2B C7B C20B . . . . 1.7(3) ?
    N2B C7B C8B C13B . . . . 164.50(17) ?
    C20B C7B C8B C13B . . . . -14.4(3) ?
    N2B C7B C8B C9B . . . . -14.0(2) ?
    C20B C7B C8B C9B . . . . 167.14(17) ?
    C13B C8B C9B C10B . . . . 0.8(3) ?
    C7B C8B C9B C10B . . . . 179.31(17) ?
    C8B C9B C10B C11B . . . . -1.0(3) ?
    C9B C10B C11B C12B . . . . 0.0(3) ?
    C9B C10B C11B C14B . . . . -178.35(17) ?
    C10B C11B C12B C13B . . . . 1.1(3) ?
    C14B C11B C12B C13B . . . . 179.48(17) ?
    C11B C12B C13B C8B . . . . -1.3(3) ?
    C9B C8B C13B C12B . . . . 0.4(3) ?
    C7B C8B C13B C12B . . . . -178.16(17) ?
    C10B C11B C14B C19B . . . . -147.87(18) ?
    C12B C11B C14B C19B . . . . 33.8(3) ?
    C10B C11B C14B C15B . . . . 33.4(3) ?
    C12B C11B C14B C15B . . . . -144.91(18) ?
    C19B C14B C15B C16B . . . . -1.2(3) ?
    C11B C14B C15B C16B . . . . 177.55(18) ?
    C14B C15B C16B C17B . . . . 0.6(3) ?
    C15B C16B C17B C18B . . . . 0.5(3) ?
    C16B C17B C18B C19B . . . . -1.0(3) ?
    C17B C18B C19B C14B . . . . 0.4(3) ?
    C15B C14B C19B C18B . . . . 0.7(3) ?
    C11B C14B C19B C18B . . . . -178.02(18) ?
loop_
    _geom_hbond_atom_site_label_D
    _geom_hbond_atom_site_label_H
    _geom_hbond_atom_site_label_A
    _geom_hbond_site_symmetry_A
    _geom_hbond_distance_DH
    _geom_hbond_distance_HA
    _geom_hbond_distance_DA
    _geom_hbond_angle_DHA
    _geom_hbond_publ_flag
    N1A H1NA O1A . 0.87(3) 1.89(2) 2.596(2) 137(2) y
    N1B H1NB O1B . 0.78(2) 1.99(2) 2.600(2) 134(2) y
    C9A H9AA O2A 2_645 0.95 2.4100 3.084(2) 127 y
    C3B H3BA O1B 2_555 0.95 2.5100 3.199(2) 130 y
    C9B H9BA O2B 2_555 0.95 2.3900 3.174(3) 139 y
    C17A H17A O3A 4_756 0.95 2.5900 3.498(3) 161 y
