# Supplementary material for: N-[1-(Biphenyl-4-yl)ethyl­idene]-N′-(2,4-dinitro­phen­yl)hydrazine
Source: Acta Crystallogr Sect E Struct Rep Online. 2009 Apr 8;65(Pt 5):o966–7. doi: 10.1107/S1600536809009593 (PMC2977666; doi:10.1107/S1600536809009593)
Supplement: Supplementary file 2 [file e-65-0o966-Isup2.hkl]

# 
# h,k,l, Fc-squared, Fo-squared, sigma(Fo-squared) and status flag 
# 
data_I
_shelx_title ' hk21m in P2(1)/n     (100K)' 
_shelx_refln_list_code          4 
_shelx_F_calc_maximum      882.65 
_exptl_crystal_F_000      1568.00 
_reflns_d_resolution_high  0.7108 
 
loop_ 
 _symmetry_equiv_pos_as_xyz 
 'x, y, z' 
 '-x+1/2, y+1/2, -z+1/2' 
 '-x, -y, -z' 
 'x-1/2, -y-1/2, z-1/2' 
 
_cell_length_a    10.0108 
_cell_length_b    14.9422 
_cell_length_c    23.3401 
_cell_angle_alpha  90.000 
_cell_angle_beta   99.871 
_cell_angle_gamma  90.000 
 
_shelx_F_squared_multiplier     1.000 
 
loop_ 
 _refln_index_h 
 _refln_index_k 
 _refln_index_l 
 _refln_F_squared_calc 
 _refln_F_squared_meas 
 _refln_F_squared_sigma 
 _refln_observed_status 
   2   0   0      351.77      360.13     47.40 o 
   4   0   0    16662.20    15983.65    463.04 o 
   6   0   0     2678.69     2872.01     79.53 o 
   8   0   0     1038.97     1004.92    123.31 o 
  10   0   0     6408.94     6213.84    225.60 o 
  12   0   0      121.06      141.51     38.17 o 
   1   1   0       68.43       89.61     10.37 o 
   2   1   0      344.49      317.86     17.03 o 
   3   1   0      736.11      762.65     26.12 o 
   4   1   0      677.96      654.96     24.83 o 
   5   1   0      979.16     1017.68     36.85 o 
   6   1   0      413.38      355.09     17.70 o 
   7   1   0        0.13        1.15      6.40 o 
   8   1   0        3.43        4.35      8.60 o 
   9   1   0      575.12      564.62     35.11 o 
  10   1   0      396.31      407.39     31.05 o 
  11   1   0        2.78       37.94     18.22 o 
  12   1   0       27.40       38.67     20.56 o 
  13   1   0        2.54       27.71     20.00 o 
   0   2   0    18256.89    16392.48    939.77 o 
   1   2   0    48919.79    52389.41   1702.27 o 
   2   2   0      533.45      602.49     18.77 o 
   3   2   0     2050.71     1839.87     59.54 o 
   4   2   0      774.96      859.04     46.18 o 
   5   2   0     7099.33     7450.37    145.81 o 
   6   2   0     1295.64     1296.74     35.91 o 
   7   2   0        5.68       -4.32      6.29 o 
   8   2   0       13.80        2.46      7.25 o 
   9   2   0      495.75      564.76     26.80 o 
  10   2   0     1043.12     1005.60     37.24 o 
  11   2   0      346.16      314.60     37.58 o 
  12   2   0        1.76       -4.62     18.05 o 
  13   2   0      126.75      156.25     26.78 o 
   1   3   0       27.96       24.23      3.07 o 
   2   3   0       11.29        6.68      6.81 o 
   3   3   0      266.98      297.00     16.16 o 
   4   3   0      463.25      540.30     17.98 o 
   5   3   0      579.54      608.52     20.93 o 
   6   3   0      183.97      187.52     13.23 o 
   7   3   0      132.94      116.59     13.36 o 
   8   3   0      514.69      570.32     26.79 o 
   9   3   0      467.49      479.38     26.17 o 
  10   3   0       24.52       35.86     13.89 o 
  11   3   0       41.78       28.93     12.64 o 
  12   3   0      231.17      253.42     37.36 o 
  13   3   0       19.40       58.66     22.26 o 
   0   4   0     9994.44    10670.63    260.78 o 
   1   4   0      172.98      176.39      9.55 o 
   2   4   0     3045.82     3163.90     64.36 o 
   3   4   0     7052.18     6955.03    137.88 o 
   4   4   0    13895.20    14919.62    315.37 o 
   5   4   0     1372.53     1416.23     36.15 o 
   6   4   0      967.87     1132.76     32.43 o 
   7   4   0       69.11       68.20     21.92 o 
   8   4   0        6.82        8.29      9.45 o 
   9   4   0      133.19       94.43     15.19 o 
  10   4   0     1119.68     1155.10     42.56 o 
  11   4   0        0.98       -0.52     11.90 o 
  12   4   0      147.83      175.86     22.36 o 
  13   4   0       25.17       57.56     26.51 o 
   1   5   0       42.56       35.94      4.62 o 
   2   5   0      132.23      153.24     12.03 o 
   3   5   0      135.88      156.76      9.16 o 
   4   5   0      697.04      763.89     29.03 o 
   5   5   0      244.55      243.03     30.79 o 
   6   5   0      486.57      503.04     27.38 o 
   7   5   0        7.65       23.62     10.17 o 
   8   5   0      697.80      654.23     30.73 o 
   9   5   0      304.71      319.70     29.38 o 
  10   5   0        1.41       17.69     12.24 o 
  11   5   0      128.12      131.63     18.79 o 
  12   5   0       79.78       61.68     22.57 o 
  13   5   0       11.28       34.03     16.47 o 
   0   6   0       34.31       22.76      7.69 o 
   1   6   0     2806.86     2605.72     46.22 o 
   2   6   0      788.52      786.40     28.80 o 
   3   6   0       22.23       12.77      6.50 o 
   4   6   0     1374.47     1799.40     47.64 o 
   5   6   0      571.79      680.62     30.68 o 
   6   6   0     1909.35     1971.13     59.30 o 
   7   6   0        8.51        7.51      9.24 o 
   8   6   0      606.31      494.32     39.66 o 
   9   6   0       65.25       43.93     13.39 o 
  10   6   0       60.25       41.93     17.12 o 
  11   6   0      107.56      116.45     20.93 o 
  12   6   0       99.54      118.76     26.96 o 
  13   6   0      284.27      307.52     39.67 o 
   1   7   0      773.22      852.24     20.27 o 
   2   7   0      743.68      858.53     24.97 o 
   3   7   0        0.20        4.03      4.82 o 
   4   7   0      308.63      358.91     17.37 o 
   5   7   0      161.69      167.11     20.63 o 
   6   7   0      675.69      691.37     34.96 o 
   7   7   0      151.96      152.20     19.59 o 
   8   7   0        5.36       11.39     11.47 o 
   9   7   0       17.06       39.37     13.02 o 
  10   7   0       12.02       12.12     13.11 o 
  11   7   0        0.82       33.53     15.44 o 
  12   7   0       35.98       55.81     17.81 o 
  13   7   0       13.29       44.84     20.20 o 
   0   8   0     1194.70     1117.64     40.38 o 
   1   8   0     1419.69     1447.11     28.62 o 
   2   8   0      569.51      647.79     21.88 o 
   3   8   0      491.38      664.85     26.18 o 
   4   8   0      455.34      499.18     30.03 o 
   5   8   0      128.07      112.00     14.97 o 
   6   8   0      544.85      553.88     29.39 o 
   7   8   0      597.59      636.12     33.03 o 
   8   8   0      634.44      606.82     36.52 o 
   9   8   0      164.36      171.86     21.75 o 
  10   8   0        0.69       11.57     16.31 o 
  11   8   0       30.68       65.26     20.38 o 
  12   8   0       37.93       30.21     19.66 o 
   1   9   0      502.04      577.28     15.23 o 
   2   9   0        5.11       11.89      4.86 o 
   3   9   0      274.65      266.27     13.97 o 
   4   9   0      820.24      861.31     29.17 o 
   5   9   0        5.71       -6.60      7.63 o 
   6   9   0        1.61       10.52     11.35 o 
   7   9   0      583.57      586.90     37.00 o 
   8   9   0        0.22        2.65     11.81 o 
   9   9   0      187.28      230.12     35.68 o 
  10   9   0       33.69       91.83     22.62 o 
  11   9   0       58.67       90.84     24.24 o 
  12   9   0       12.07       39.83     23.99 o 
   0  10   0     1483.97     1670.28     43.05 o 
   1  10   0     1837.96     2001.01     34.87 o 
   2  10   0       49.46       46.56     10.49 o 
   3  10   0      260.97      276.63     24.46 o 
   4  10   0      564.09      593.02     40.57 o 
   5  10   0        2.98       -2.35      8.95 o 
   6  10   0     3586.67     3575.95     81.08 o 
   7  10   0     1431.57     1354.45     43.18 o 
   8  10   0      260.30      256.27     32.59 o 
   9  10   0       82.53       87.89     21.17 o 
  10  10   0       20.15       53.06     20.66 o 
  11  10   0        1.83       19.87     20.89 o 
  12  10   0       83.94       79.13     29.19 o 
   1  11   0       29.44       37.93      7.94 o 
   2  11   0        2.02       12.42      7.21 o 
   3  11   0       34.28       42.30     10.69 o 
   4  11   0      227.86      213.25     17.69 o 
   5  11   0        7.51        1.71     13.03 o 
   6  11   0      946.83      835.90     33.84 o 
   7  11   0        0.00       17.29     10.94 o 
   8  11   0     1044.61      897.27     37.76 o 
   9  11   0        7.98        7.58     13.06 o 
  10  11   0      324.16      300.61     34.27 o 
  11  11   0        0.04       16.06     19.46 o 
   0  12   0      106.38       83.23     42.59 o 
   1  12   0      934.75      932.57     27.26 o 
   2  12   0      488.28      629.20     39.03 o 
   3  12   0        8.23        6.78      9.66 o 
   4  12   0      171.37      161.12     19.72 o 
   5  12   0      141.74      174.07     18.23 o 
   6  12   0      284.39      266.24     22.13 o 
   7  12   0      536.97      565.62     30.83 o 
   8  12   0        0.01       21.74     17.28 o 
   9  12   0      149.67      154.60     22.42 o 
  10  12   0        9.31       10.14     12.54 o 
  11  12   0       82.29      104.15     33.77 o 
   1  13   0        7.38       -4.03      9.48 o 
   2  13   0      142.73      157.99     15.76 o 
   3  13   0      519.14      476.75     28.15 o 
   4  13   0     1574.38     1519.02     48.97 o 
   5  13   0     1374.40     1220.30     51.84 o 
   6  13   0        2.60       16.78     11.28 o 
   7  13   0       70.58       47.29     15.69 o 
   8  13   0       31.15       48.83     15.72 o 
   9  13   0      860.07      741.98     41.37 o 
  10  13   0       66.83       93.22     32.33 o 
   0  14   0     1464.76     1572.59     73.02 o 
   1  14   0     1506.82     1531.54     59.67 o 
   2  14   0       22.85       -2.85     13.80 o 
   3  14   0      304.18      278.74     20.97 o 
   4  14   0      742.75      758.07     45.38 o 
   5  14   0      586.72      635.77     36.81 o 
   6  14   0        1.23       18.50     12.78 o 
   7  14   0      107.21      155.40     21.72 o 
   8  14   0        3.45       20.46     15.26 o 
   9  14   0       67.69       24.07     17.89 o 
  10  14   0       19.95       53.30     27.90 o 
   1  15   0      100.84       73.93     26.50 o 
   2  15   0      577.77      615.27     39.50 o 
   3  15   0       31.60       75.64     19.61 o 
   4  15   0        0.24       21.38     12.05 o 
   5  15   0       23.00       20.89     12.04 o 
   6  15   0       89.53       81.18     18.05 o 
   7  15   0      501.44      523.97     44.62 o 
   8  15   0       25.87       33.16     18.61 o 
   9  15   0        2.16       35.37     29.81 o 
   0  16   0      295.09      321.43     50.36 o 
   1  16   0      160.60      179.35     29.31 o 
   2  16   0       14.44       21.48     20.95 o 
   3  16   0      206.09      207.16     27.87 o 
   4  16   0       48.67       47.64     19.43 o 
   5  16   0      155.03      149.74     26.30 o 
   6  16   0       40.59       38.88     17.59 o 
   7  16   0      949.53     1087.82     66.92 o 
   8  16   0        6.46       58.95     21.84 o 
   9  16   0       13.65       16.19     25.16 o 
   1  17   0       70.42       62.09     24.60 o 
   2  17   0      271.72      330.00     38.71 o 
   3  17   0       80.11       51.07     20.40 o 
   4  17   0       20.50       57.46     24.87 o 
   5  17   0        9.54       32.48     24.35 o 
   6  17   0       27.87       29.26     38.51 o 
   7  17   0      396.33      452.32     69.95 o 
   8  17   0        0.84       33.56     31.49 o 
   0  18   0       36.31      159.23     42.22 o 
   1  18   0      184.59      219.66     36.48 o 
   2  18   0      672.14      798.72     59.40 o 
   3  18   0      207.49      200.78     34.90 o 
   4  18   0      248.19      197.49     77.39 o 
   5  18   0      197.36      196.52     81.10 o 
   6  18   0      244.10      153.31     50.36 o 
   7  18   0       22.98       52.58     40.73 o 
   1  19   0      161.43      192.15     40.36 o 
   2  19   0        6.71       12.59     23.11 o 
   3  19   0       23.54       59.37     26.65 o 
   4  19   0      156.54      156.83     35.28 o 
   5  19   0        0.11       24.44     30.37 o 
   0  20   0      309.73      588.79     79.99 o 
   1  20   0       88.09      152.58     42.59 o 
   2  20   0       10.82       28.30     24.87 o 
   3  20   0      341.29      519.16     92.58 o 
   4  20   0        6.88       59.99     37.03 o 
 -13   0   1      172.93      123.77     35.98 o 
 -11   0   1        1.61       27.43     24.35 o 
  -9   0   1      886.34      811.89     45.41 o 
  -7   0   1       57.83       72.05     14.71 o 
  -5   0   1     1030.55     1150.14     36.50 o 
  -3   0   1     4105.28     3957.81     98.75 o 
   1   0   1       31.17       13.33     10.37 o 
   3   0   1      503.03      488.47     22.33 o 
   5   0   1      547.59      618.64     28.90 o 
   7   0   1      256.01      279.17     21.42 o 
   9   0   1       17.87       34.91     18.02 o 
  11   0   1      418.62      388.37     49.39 o 
  13   0   1       34.27       86.85     37.08 o 
 -13   1   1      276.67      351.26     33.52 o 
 -12   1   1      393.87      405.68     39.86 o 
 -11   1   1      117.71      106.53     22.83 o 
 -10   1   1      357.98      408.21     31.08 o 
  -9   1   1      592.71      590.52     23.80 o 
  -8   1   1      285.45      278.09     16.45 o 
  -7   1   1      291.43      322.51     16.40 o 
  -6   1   1      225.48      250.88     17.61 o 
  -5   1   1       24.99       10.10      5.83 o 
  -4   1   1       33.35       59.96      7.09 o 
  -3   1   1     1576.60     1494.16     33.29 o 
  -2   1   1    13427.88    12961.43    237.66 o 
  -1   1   1     1566.43     1563.94     36.72 o 
   0   1   1        3.56       -2.54      1.27 o 
   2   1   1     1899.66     1755.81     44.47 o 
   3   1   1     5126.16     5232.62    130.71 o 
   4   1   1     2697.31     2703.11     74.00 o 
   5   1   1     4872.82     4921.42    173.52 o 
   6   1   1      215.47      248.32     22.47 o 
   7   1   1       14.94       10.07      7.23 o 
   8   1   1      469.58      405.57     20.14 o 
   9   1   1     2476.98     2485.80     75.72 o 
  10   1   1       96.51       98.96     43.51 o 
  11   1   1       43.39       47.29     33.02 o 
  12   1   1       47.32       29.01     19.98 o 
  13   1   1        0.11        8.15     19.31 o 
 -13   2   1      208.93      229.47     34.35 o 
 -12   2   1       31.38       36.54     18.60 o 
 -11   2   1      100.47       96.64     16.33 o 
 -10   2   1       12.03       28.96     15.19 o 
  -9   2   1      193.70      187.78     17.15 o 
  -8   2   1       27.80       16.70      7.69 o 
  -7   2   1       38.93       40.96      8.40 o 
  -6   2   1      708.43      793.83     23.63 o 
  -5   2   1       59.70       68.49      8.10 o 
  -4   2   1      875.50      959.79     23.83 o 
  -3   2   1     3496.57     3469.72     62.64 o 
  -2   2   1     1646.63     1620.41     40.38 o 
  -1   2   1       54.96       54.19      4.46 o 
   0   2   1       69.87       51.91      4.75 o 
   1   2   1      193.32      240.07      6.52 o 
   2   2   1       57.44       15.47      7.55 o 
   3   2   1      223.88      201.44     13.15 o 
   4   2   1      258.36      281.96     26.02 o 
   5   2   1      370.41      404.12     22.20 o 
   6   2   1      468.53      564.49     25.76 o 
   7   2   1      233.39      235.27     16.15 o 
   8   2   1        3.73        8.71      7.48 o 
   9   2   1      331.49      279.53     20.22 o 
  10   2   1      814.77      775.02     36.18 o 
  11   2   1      125.17      147.10     28.74 o 
  12   2   1      138.61      174.99     40.02 o 
  13   2   1       59.48       96.77     26.97 o 
 -13   3   1       38.16       62.01     22.21 o 
 -12   3   1      668.39      714.30     40.25 o 
 -11   3   1      102.86       86.05     19.76 o 
 -10   3   1     2505.02     2449.87     66.81 o 
  -9   3   1        0.43        0.10      9.09 o 
  -8   3   1      679.24      700.42     25.18 o 
  -7   3   1     1467.26     1659.41     40.71 o 
  -6   3   1      652.15      701.70     26.00 o 
  -5   3   1     1620.93     1545.74     35.44 o 
  -4   3   1     1431.86     1402.28     31.08 o 
  -3   3   1     1730.02     1490.97     40.06 o 
  -2   3   1    12072.00    11650.48    344.14 o 
  -1   3   1    12904.31    12909.42    236.15 o 
   0   3   1      277.12      254.39      7.94 o 
   1   3   1    27936.29    29614.07    457.17 o 
   2   3   1     6200.58     5754.06    113.50 o 
   3   3   1     1737.00     1458.17     33.91 o 
   4   3   1      248.69      287.80     17.00 o 
   5   3   1     5049.45     5055.15    117.62 o 
   6   3   1     1185.99     1131.88     32.80 o 
   7   3   1      644.25      639.15     28.88 o 
   8   3   1      513.11      465.57     24.63 o 
   9   3   1      848.83      843.36     34.56 o 
  10   3   1       67.09       55.11     13.95 o 
  11   3   1      449.78      466.15     28.53 o 
  12   3   1      207.54      151.16     31.60 o 
  13   3   1      150.81      199.16     29.77 o 
 -13   4   1       51.21       78.87     23.90 o 
 -12   4   1        8.19       28.86     14.17 o 
 -11   4   1      255.11      250.26     22.11 o 
 -10   4   1      513.84      522.22     29.24 o 
  -9   4   1       92.62      104.62     15.44 o 
  -8   4   1       47.38       59.79     13.42 o 
  -7   4   1       44.49       30.56     14.02 o 
  -6   4   1        6.26       12.35      6.96 o 
  -5   4   1        4.86       11.41      5.01 o 
  -4   4   1     1153.13     1317.35     34.03 o 
  -3   4   1      168.24      138.87     13.63 o 
  -2   4   1        3.38       -7.07      3.53 o 
  -1   4   1      133.63      161.97      7.78 o 
   0   4   1      641.74      649.92     14.83 o 
   1   4   1        3.00        1.47      4.93 o 
   2   4   1        0.04        4.00      4.78 o 
   3   4   1        5.24       -1.75      6.30 o 
   4   4   1      100.93      120.55     19.51 o 
   5   4   1      148.67      136.73     10.41 o 
   6   4   1     1300.16     1335.46     36.88 o 
   7   4   1        2.27       -4.83      6.57 o 
   8   4   1       17.36       20.62     10.27 o 
   9   4   1      327.19      286.27     22.17 o 
  10   4   1       64.97       46.38     13.09 o 
  11   4   1        7.14       31.78     13.60 o 
  12   4   1       23.42       34.21     16.23 o 
  13   4   1       90.43      101.41     27.46 o 
 -13   5   1       64.79       96.78     23.95 o 
 -12   5   1       95.61      106.43     20.65 o 
 -11   5   1      349.23      346.27     27.93 o 
 -10   5   1      214.39      223.12     23.46 o 
  -9   5   1        0.80       11.72     11.38 o 
  -8   5   1        2.44       -0.04      9.88 o 
  -7   5   1      442.15      499.42     25.47 o 
  -6   5   1       66.82       60.97     22.12 o 
  -5   5   1     3123.55     3460.66     77.88 o 
  -4   5   1     4003.16     4146.72     87.33 o 
  -3   5   1     1326.27     1474.26     35.96 o 
  -2   5   1     1161.61     1295.68     29.83 o 
  -1   5   1      307.38      285.61     11.92 o 
   0   5   1     3380.66     3635.53     61.75 o 
   1   5   1       63.95       75.72      8.69 o 
   2   5   1     2567.40     2491.79     47.82 o 
   3   5   1      265.81      367.50     13.72 o 
   4   5   1      720.22      715.75     24.75 o 
   5   5   1       43.86       75.57     12.91 o 
   6   5   1     4211.65     3921.98     99.16 o 
   7   5   1      454.62      447.33     27.31 o 
   8   5   1       64.00      101.86     15.88 o 
   9   5   1      234.09      237.08     27.19 o 
  10   5   1        9.04        0.51     11.04 o 
  11   5   1      339.91      349.66     27.61 o 
  12   5   1        4.96       29.62     20.29 o 
  13   5   1      156.18      163.50     40.35 o 
 -13   6   1       18.94       36.47     17.11 o 
 -12   6   1       18.49       26.25     16.70 o 
 -11   6   1       83.76       91.46     19.54 o 
 -10   6   1        9.74       17.56     12.04 o 
  -9   6   1       97.81      115.36     16.40 o 
  -8   6   1        3.77        7.61     11.08 o 
  -7   6   1      185.80      195.72     18.06 o 
  -6   6   1      116.42      106.77     13.63 o 
  -5   6   1      280.07      279.04     31.16 o 
  -4   6   1     1083.35     1074.91     27.78 o 
  -3   6   1      462.42      477.48     17.18 o 
  -2   6   1      495.11      488.18     13.73 o 
  -1   6   1       25.52       27.22      5.43 o 
   0   6   1      829.08      847.96     18.51 o 
   1   6   1      276.22      266.54     11.35 o 
   2   6   1      141.17      140.82      7.89 o 
   3   6   1      313.29      358.96     16.39 o 
   4   6   1      270.26      312.84     14.08 o 
   5   6   1      647.87      607.16     34.89 o 
   6   6   1      664.20      695.37     32.51 o 
   7   6   1      149.45      154.72     19.36 o 
   8   6   1        0.97        3.39     10.46 o 
   9   6   1      139.42      120.47     17.47 o 
  10   6   1      129.21      139.39     22.31 o 
  11   6   1       93.94       47.41     18.60 o 
  12   6   1        2.20       15.79     15.87 o 
  13   6   1       30.49       29.56     17.27 o 
 -13   7   1       28.07       44.07     20.81 o 
 -12   7   1        4.89        9.22     17.43 o 
 -11   7   1       89.24       82.53     23.38 o 
 -10   7   1       23.01        4.64     12.04 o 
  -9   7   1     1120.79     1098.13     40.03 o 
  -8   7   1     1226.36     1159.71     39.79 o 
  -7   7   1      714.07      712.44     52.36 o 
  -6   7   1      187.23      178.39     18.17 o 
  -5   7   1      664.25      724.98     23.07 o 
  -4   7   1       65.00       79.65      8.05 o 
  -3   7   1     1611.84     1703.83     36.37 o 
  -2   7   1      282.43      432.31     15.67 o 
  -1   7   1     3251.30     3594.51     69.32 o 
   0   7   1      116.30      117.78      7.24 o 
   1   7   1    16749.29    19064.72    329.52 o 
   2   7   1     5822.83     6780.77    137.38 o 
   3   7   1      788.28      713.36     20.83 o 
   4   7   1       17.72       16.10      7.35 o 
   5   7   1     1521.75     1484.85     54.95 o 
   6   7   1     1357.85     1428.91     50.24 o 
   7   7   1      287.47      338.63     26.26 o 
   8   7   1        9.85       17.79     14.59 o 
   9   7   1       68.88       86.32     19.59 o 
  10   7   1       16.60       37.45     15.09 o 
  11   7   1       28.51       54.24     17.96 o 
  12   7   1        8.99       18.37     16.18 o 
  13   7   1       33.29       48.69     19.79 o 
 -12   8   1        0.90        4.96     17.92 o 
 -11   8   1       14.07       12.04     18.74 o 
 -10   8   1       30.72       28.55     17.46 o 
  -9   8   1       56.87       48.33     14.87 o 
  -8   8   1      101.01       97.60     18.10 o 
  -7   8   1      273.94      212.63     21.86 o 
  -6   8   1      311.30      307.71     23.07 o 
  -5   8   1      887.97      803.99     28.26 o 
  -4   8   1      536.25      580.60     19.73 o 
  -3   8   1      362.04      407.78     16.57 o 
  -2   8   1      251.86      317.01     11.80 o 
  -1   8   1      419.59      467.54     15.58 o 
   0   8   1        2.53        0.80      4.21 o 
   1   8   1        3.55        4.05      4.37 o 
   2   8   1      371.76      415.13     16.06 o 
   3   8   1       32.98       12.76      7.06 o 
   4   8   1       38.27       26.99      6.92 o 
   5   8   1      153.63      173.98     23.76 o 
   6   8   1      901.46      906.19     45.56 o 
   7   8   1      278.35      241.98     32.55 o 
   8   8   1      273.05      225.75     25.50 o 
   9   8   1      231.58      253.76     25.45 o 
  10   8   1        9.71       32.68     16.22 o 
  11   8   1       22.71       24.40     18.32 o 
  12   8   1       47.42       48.91     21.77 o 
 -12   9   1       64.66       92.68     29.52 o 
 -11   9   1       68.25       81.57     26.19 o 
 -10   9   1      220.81      212.02     40.35 o 
  -9   9   1      296.18      257.16     36.82 o 
  -8   9   1       34.78       57.38     15.61 o 
  -7   9   1     3055.89     2981.77     80.54 o 
  -6   9   1      136.69      120.87     14.63 o 
  -5   9   1      344.88      336.88     20.07 o 
  -4   9   1      576.18      641.17     30.25 o 
  -3   9   1     2426.49     2529.09     50.93 o 
  -2   9   1       13.85        4.45      4.55 o 
  -1   9   1     3304.77     3395.70     54.75 o 
   0   9   1      473.08      408.03     13.50 o 
   1   9   1        4.84       17.38      4.97 o 
   2   9   1      670.58      762.63     18.75 o 
   3   9   1      641.53      659.16     27.47 o 
   4   9   1       26.71       25.96      9.58 o 
   5   9   1     1016.35     1009.33     36.40 o 
   6   9   1     7209.85     6916.99    152.76 o 
   7   9   1      597.86      576.91     33.25 o 
   8   9   1     1336.66     1213.12     47.75 o 
   9   9   1       50.90       26.76     13.92 o 
  10   9   1       19.56       41.86     20.55 o 
  11   9   1        4.73       55.72     22.31 o 
  12   9   1        0.55       58.47     21.61 o 
 -12  10   1      180.81      175.61     37.18 o 
 -11  10   1      127.70      160.26     29.03 o 
 -10  10   1        1.76       43.40     18.87 o 
  -9  10   1        2.17       12.64     16.03 o 
  -8  10   1       44.00       46.95     13.30 o 
  -7  10   1      575.93      581.50     33.80 o 
  -6  10   1     2018.15     1863.61     51.12 o 
  -5  10   1       51.88       45.92     11.40 o 
  -4  10   1       49.61       60.89     11.25 o 
  -3  10   1        0.16        8.81      5.79 o 
  -2  10   1       60.92       68.63     11.37 o 
  -1  10   1      114.27      120.06      9.37 o 
   0  10   1      214.13      254.79     10.69 o 
   1  10   1      415.57      437.18     14.32 o 
   2  10   1        3.04        5.79      6.48 o 
   3  10   1      365.52      365.57     28.48 o 
   4  10   1        1.88        0.90      9.22 o 
   5  10   1        0.01        1.66      9.22 o 
   6  10   1     1529.12     1378.04     42.45 o 
   7  10   1      476.11      534.27     49.13 o 
   8  10   1       19.40        8.13     13.78 o 
   9  10   1      209.78      231.21     29.44 o 
  10  10   1       75.26       64.16     22.20 o 
  11  10   1       52.92       83.01     23.56 o 
  12  10   1       11.80       40.28     22.18 o 
 -11  11   1      106.08      104.54     32.37 o 
 -10  11   1      193.93      200.69     23.64 o 
  -9  11   1      133.69      118.77     29.00 o 
  -8  11   1       65.08       49.27     18.22 o 
  -7  11   1      916.88      792.91     34.48 o 
  -6  11   1        5.19       20.20     10.91 o 
  -5  11   1       90.98       75.41     13.42 o 
  -4  11   1     2291.65     2182.68     54.98 o 
  -3  11   1      671.72      652.84     28.26 o 
  -2  11   1       59.77       59.35      9.12 o 
  -1  11   1       93.62       85.44      9.71 o 
   0  11   1      291.02      329.96     12.63 o 
   1  11   1       40.23       42.36      8.78 o 
   2  11   1      551.49      629.66     21.99 o 
   3  11   1    17730.73    17096.01    303.01 o 
   4  11   1        3.41        0.35      8.86 o 
   5  11   1     2111.56     1989.30     53.46 o 
   6  11   1     1976.76     1955.58     54.27 o 
   7  11   1     1555.14     1400.02     61.57 o 
   8  11   1      242.11      197.39     22.29 o 
   9  11   1        1.44       -4.06     12.81 o 
  10  11   1       14.11       28.64     23.30 o 
  11  11   1      136.90      141.44     30.04 o 
 -11  12   1       16.00       20.04     25.08 o 
 -10  12   1        2.83       38.28     16.77 o 
  -9  12   1       90.01       70.19     17.44 o 
  -8  12   1      100.70      102.18     18.72 o 
  -7  12   1      139.17      122.40     17.17 o 
  -6  12   1      471.21      438.22     26.51 o 
  -5  12   1     1094.55     1082.15     37.72 o 
  -4  12   1      715.91      665.19     32.46 o 
  -3  12   1     1585.55     1550.27     43.64 o 
  -2  12   1       60.05       41.16      9.15 o 
  -1  12   1        1.23      -12.69      6.34 o 
   0  12   1        1.71       -6.55      9.21 o 
   1  12   1      205.18      218.55     22.08 o 
   2  12   1     1420.23     1257.42     37.54 o 
   3  12   1      108.43       91.01     13.43 o 
   4  12   1        2.20        5.83      9.68 o 
   5  12   1       65.40       61.20     13.55 o 
   6  12   1       92.18       64.77     14.21 o 
   7  12   1      307.87      245.56     22.19 o 
   8  12   1        1.29       21.03     14.35 o 
   9  12   1       44.39       74.89     17.86 o 
  10  12   1       95.98       68.45     24.05 o 
  11  12   1      472.14      469.64     43.77 o 
 -10  13   1       35.95        8.77     25.39 o 
  -9  13   1       49.28       77.78     20.91 o 
  -8  13   1      421.01      377.18     29.58 o 
  -7  13   1       81.75       61.17     16.76 o 
  -6  13   1       73.28       89.85     15.42 o 
  -5  13   1       63.90       89.84     14.84 o 
  -4  13   1     1395.51     1285.00     44.00 o 
  -3  13   1      407.80      448.55     31.65 o 
  -2  13   1        0.70       20.07      9.99 o 
  -1  13   1     1525.15     1366.09     45.78 o 
   0  13   1      440.42      396.40     27.69 o 
   1  13   1      174.19      165.43     17.59 o 
   2  13   1     2413.65     2273.43     56.19 o 
   3  13   1     3629.30     3207.62     82.67 o 
   4  13   1      779.71      750.00     33.40 o 
   5  13   1      434.48      434.15     26.35 o 
   6  13   1        1.84        8.79     11.44 o 
   7  13   1        0.12       25.80     14.15 o 
   8  13   1       66.43       64.93     17.46 o 
   9  13   1        3.21       41.07     16.44 o 
  10  13   1       23.09       52.66     21.72 o 
 -10  14   1        7.84       60.29     27.47 o 
  -9  14   1      106.10       73.01     22.47 o 
  -8  14   1       60.35       47.08     16.37 o 
  -7  14   1        2.96        4.35     13.73 o 
  -6  14   1       10.62       21.90     12.58 o 
  -5  14   1        3.00       22.18     12.14 o 
  -4  14   1      378.36      366.01     24.39 o 
  -3  14   1      265.21      255.32     21.58 o 
  -2  14   1     1607.16     1446.14     67.14 o 
  -1  14   1       29.50       32.35     14.93 o 
   0  14   1      161.72      243.12     27.69 o 
   1  14   1      213.15      226.40     24.64 o 
   2  14   1      111.70      133.99     21.77 o 
   3  14   1       37.93       17.30     11.94 o 
   4  14   1       12.21       21.81     11.87 o 
   5  14   1      718.90      668.89     32.72 o 
   6  14   1      286.02      215.91     32.63 o 
   7  14   1       31.43       34.33     15.67 o 
   8  14   1        6.11       32.61     16.11 o 
   9  14   1        0.43       17.32     15.37 o 
  10  14   1      102.75      110.13     33.00 o 
  -9  15   1       41.18       29.15     25.25 o 
  -8  15   1       21.63       44.64     23.62 o 
  -7  15   1        3.20       19.01     14.33 o 
  -6  15   1      145.88      121.52     19.79 o 
  -5  15   1        0.00       -0.39     11.80 o 
  -4  15   1      100.34       99.85     16.59 o 
  -3  15   1       37.48       29.20     15.65 o 
  -2  15   1      246.32      269.90     34.29 o 
  -1  15   1      772.48      732.25     41.81 o 
   0  15   1       51.67       76.38     22.25 o 
   1  15   1      630.09      629.45     39.37 o 
   2  15   1      750.32      807.72     45.23 o 
   3  15   1        0.74       12.99     15.74 o 
   4  15   1      331.18      268.67     28.04 o 
   5  15   1      165.53      134.76     23.35 o 
   6  15   1      151.07      167.79     22.38 o 
   7  15   1      128.40      142.81     21.90 o 
   8  15   1       49.26       48.66     17.82 o 
   9  15   1       36.41       29.81     27.62 o 
  -9  16   1       44.88       16.93     25.92 o 
  -8  16   1       47.33       67.47     24.59 o 
  -7  16   1        0.47       -0.76     16.49 o 
  -6  16   1      114.11      125.18     21.16 o 
  -5  16   1       11.27        9.45     15.18 o 
  -4  16   1      297.01      290.56     36.25 o 
  -3  16   1       15.28       16.68     16.36 o 
  -2  16   1      141.53      117.69     32.28 o 
  -1  16   1      234.93      224.54     31.89 o 
   0  16   1      276.28      277.82     33.25 o 
   1  16   1       41.10       53.59     21.73 o 
   2  16   1       56.20       64.40     18.57 o 
   3  16   1        0.21       46.33     18.78 o 
   4  16   1        0.06       30.43     18.06 o 
   5  16   1       26.36       26.63     17.79 o 
   6  16   1       32.75       34.86     17.56 o 
   7  16   1      113.42      111.37     21.66 o 
   8  16   1       36.15       65.01     27.79 o 
  -8  17   1       20.20       76.43     39.25 o 
  -7  17   1      103.12       72.56     24.80 o 
  -6  17   1       81.08       94.06     42.96 o 
  -5  17   1       71.27       55.94     25.40 o 
  -4  17   1       30.78       19.01     30.74 o 
  -3  17   1      411.02      362.80     35.42 o 
  -2  17   1      168.62      185.86     64.80 o 
  -1  17   1       57.53       45.35     22.22 o 
   0  17   1       19.85       -2.12     21.85 o 
   1  17   1       61.43       57.24     38.51 o 
   2  17   1      457.00      425.81     48.51 o 
   3  17   1        3.93       31.51     18.22 o 
   4  17   1       41.41       82.59     28.22 o 
   5  17   1      152.18      176.43     35.80 o 
   6  17   1       81.51       93.36     29.31 o 
   7  17   1      680.67      713.15     46.37 o 
   8  17   1      287.69      311.46     52.34 o 
  -7  18   1       31.51       35.55     38.51 o 
  -6  18   1       65.06       14.07     31.11 o 
  -5  18   1      429.90      328.09     64.43 o 
  -4  18   1      331.62      342.20     54.07 o 
  -3  18   1       65.04       77.76     26.65 o 
  -2  18   1        3.48       28.31     22.60 o 
  -1  18   1      164.53      223.72     35.09 o 
   0  18   1      148.25      156.16     31.68 o 
   1  18   1        7.72       17.12     20.97 o 
   2  18   1      522.31      640.04     86.28 o 
   3  18   1       37.43       13.20     22.76 o 
   4  18   1      154.66      113.39     31.42 o 
   5  18   1       99.88      113.09     31.00 o 
   6  18   1       49.54       89.11     28.78 o 
   7  18   1        2.14       19.26     29.62 o 
  -5  19   1       12.79       17.03     28.14 o 
  -4  19   1       96.28       27.40     29.62 o 
  -3  19   1      243.45      267.77     40.84 o 
  -2  19   1       62.55       77.84     25.79 o 
  -1  19   1       85.64      158.70     33.78 o 
   0  19   1     1262.11     1497.04     83.32 o 
   1  19   1      311.68      428.83     46.17 o 
   2  19   1      245.20      230.00     38.36 o 
   3  19   1      497.80      569.14     54.40 o 
   4  19   1        2.96       29.17     37.77 o 
   5  19   1       55.12       50.40     27.90 o 
  -4  20   1       46.39      102.95     41.47 o 
  -3  20   1        0.37       42.22     30.37 o 
  -2  20   1       73.89      114.18     77.39 o 
  -1  20   1      130.42      153.76     34.75 o 
   0  20   1       45.25       99.41     32.58 o 
   1  20   1       18.72       30.98     24.54 o 
   2  20   1      441.55      519.79     51.87 o 
   3  20   1       17.07       49.58     25.93 o 
   4  20   1        0.02       55.28     28.75 o 
   0  21   1       34.93       58.56     31.83 o 
 -12   0   2      134.99      127.19     32.99 o 
 -10   0   2     4203.79     4480.65    173.24 o 
  -8   0   2       82.71       74.47      9.26 o 
  -6   0   2     7058.26     7228.51    180.09 o 
  -4   0   2     1216.76     1393.65     90.36 o 
  -2   0   2     4153.12     3791.98    122.63 o 
   2   0   2    17930.37    16927.31    529.92 o 
   4   0   2     5551.51     5877.11    179.24 o 
   6   0   2      304.23      360.53     23.78 o 
   8   0   2     6344.03     5921.24    288.84 o 
  10   0   2       14.51        2.22     28.88 o 
  12   0   2       30.86       24.88     28.67 o 
 -13   1   2        0.04       18.35     18.60 o 
 -12   1   2        2.73       26.11     17.72 o 
 -11   1   2       63.85       81.00     20.35 o 
 -10   1   2       46.26       62.38     10.62 o 
  -9   1   2       40.98       47.07      9.33 o 
  -8   1   2        1.12        5.00      6.71 o 
  -7   1   2       17.83       20.35      8.28 o 
  -6   1   2      133.83      120.35      9.77 o 
  -5   1   2        1.49       -0.81      4.46 o 
  -4   1   2      799.91      820.35     24.44 o 
  -3   1   2      948.78      941.21     27.27 o 
  -2   1   2     1960.66     1838.96     32.93 o 
  -1   1   2       68.36       41.65      4.11 o 
   0   1   2        1.40       -3.97      1.99 o 
   1   1   2        0.20       -4.08      4.11 o 
   2   1   2      143.53      151.91      9.28 o 
   3   1   2      440.32      455.44     17.98 o 
   4   1   2      267.21      242.68     20.02 o 
   5   1   2      139.45      154.00     17.99 o 
   6   1   2       46.72       47.89     10.18 o 
   7   1   2       98.33       68.19     16.05 o 
   8   1   2        0.03       -1.74      9.46 o 
   9   1   2       33.40       50.91     12.63 o 
  10   1   2     1413.60     1294.65     52.13 o 
  11   1   2      105.51      100.57     26.40 o 
  12   1   2       46.56       66.64     22.37 o 
  13   1   2       17.34       23.81     22.20 o 
 -13   2   2       54.04       60.83     21.01 o 
 -12   2   2      479.80      512.65     35.92 o 
 -11   2   2       68.90       53.93     12.82 o 
 -10   2   2     2590.19     2478.89     65.73 o 
  -9   2   2       25.80       30.65     10.84 o 
  -8   2   2        0.23       13.35      7.34 o 
  -7   2   2      101.56      107.49     10.68 o 
  -6   2   2     2408.21     2782.93     57.39 o 
  -5   2   2      680.65      682.20     20.09 o 
  -4   2   2      619.21      647.53     28.23 o 
  -3   2   2     2232.24     2150.13     37.96 o 
  -2   2   2    41385.39    41600.23    646.41 o 
  -1   2   2     1383.39     1223.76     23.81 o 
   0   2   2    28957.44    29874.22    495.67 o 
   1   2   2      305.39      293.66      8.26 o 
   2   2   2        0.32       -0.20      2.97 o 
   3   2   2     1375.82     1295.27     35.66 o 
   4   2   2       16.80       25.79      9.04 o 
   5   2   2     1950.43     1941.77     59.92 o 
   6   2   2      574.16      604.90     28.44 o 
   7   2   2      445.29      431.05     23.82 o 
   8   2   2      558.40      557.57     24.83 o 
   9   2   2     5646.05     5321.84    117.95 o 
  10   2   2      970.95      956.51     52.06 o 
  11   2   2       33.35       64.23     34.26 o 
  12   2   2      641.35      691.87     54.06 o 
  13   2   2      118.58      164.70     43.29 o 
 -13   3   2       94.12       94.93     24.50 o 
 -12   3   2        2.89        7.20     11.22 o 
 -11   3   2        0.20       15.43     11.03 o 
 -10   3   2      363.83      394.31     28.76 o 
  -9   3   2        4.85       15.72      9.74 o 
  -8   3   2       86.96       94.37     11.42 o 
  -7   3   2      245.26      247.29     14.69 o 
  -6   3   2      689.61      742.52     22.73 o 
  -5   3   2       23.44       28.28      5.15 o 
  -4   3   2       12.58        4.62      3.62 o 
  -3   3   2       53.68       49.11      4.35 o 
  -2   3   2     3733.26     3683.85     67.88 o 
  -1   3   2      138.03      141.64      6.88 o 
   0   3   2       10.17       -6.23      3.11 o 
   1   3   2        4.75        0.61      3.29 o 
   2   3   2      166.93      183.44     12.61 o 
   3   3   2       14.44       14.61      4.16 o 
   4   3   2       75.80       54.70     10.09 o 
   5   3   2      211.55      275.09     18.38 o 
   6   3   2      311.99      292.51     20.13 o 
   7   3   2       28.22       26.51     10.48 o 
   8   3   2      591.44      560.64     30.04 o 
   9   3   2     2479.61     2207.38     60.73 o 
  10   3   2      168.75      128.67     19.05 o 
  11   3   2       24.51       31.30     17.13 o 
  12   3   2       21.45       75.83     25.54 o 
  13   3   2       10.64        9.99     23.69 o 
 -13   4   2        0.77        7.45     13.89 o 
 -12   4   2       16.52       51.85     15.27 o 
 -11   4   2      608.57      649.43     32.27 o 
 -10   4   2     1445.74     1511.66     46.78 o 
  -9   4   2      473.05      501.02     25.71 o 
  -8   4   2      198.32      207.72     17.99 o 
  -7   4   2      383.27      347.78     16.99 o 
  -6   4   2     1521.25     1737.09     40.41 o 
  -5   4   2     2495.67     2474.47     55.33 o 
  -4   4   2      152.41      179.88     13.84 o 
  -3   4   2     3115.00     3090.10     67.78 o 
  -2   4   2      409.48      430.74     10.82 o 
  -1   4   2     1847.49     1762.03     31.52 o 
   0   4   2     5353.03     5653.86    107.28 o 
   1   4   2       83.04      108.32      8.03 o 
   2   4   2     4197.22     4541.84     70.16 o 
   3   4   2      159.17      174.67     12.35 o 
   4   4   2    39567.58    41174.15    697.47 o 
   5   4   2      151.63      154.77     10.60 o 
   6   4   2      941.57      825.97     32.74 o 
   7   4   2      102.72       76.24     14.73 o 
   8   4   2     2291.82     2104.71     64.99 o 
   9   4   2      300.24      271.63     23.83 o 
  10   4   2        0.56        3.75     10.58 o 
  11   4   2     1068.23     1148.60     50.00 o 
  12   4   2        5.00        9.15     26.47 o 
  13   4   2       45.81       30.09     23.75 o 
 -13   5   2       47.76       84.89     19.84 o 
 -12   5   2       14.35       36.40     18.90 o 
 -11   5   2       43.05       70.45     15.43 o 
 -10   5   2      384.15      404.62     30.56 o 
  -9   5   2     1112.03     1197.90     52.99 o 
  -8   5   2       34.44       29.72     11.05 o 
  -7   5   2      683.88      672.13     27.55 o 
  -6   5   2      460.82      544.36     23.68 o 
  -5   5   2      419.25      442.70     19.05 o 
  -4   5   2       35.81       42.00      8.64 o 
  -3   5   2      301.14      331.26     14.18 o 
  -2   5   2      430.08      455.36     14.01 o 
  -1   5   2      123.51      135.50      8.81 o 
   0   5   2      141.37      141.47      7.87 o 
   1   5   2        0.00       -6.99      3.50 o 
   2   5   2      305.75      316.35     12.66 o 
   3   5   2      327.48      400.05     14.48 o 
   4   5   2      438.52      455.65     25.08 o 
   5   5   2      528.26      485.30     30.95 o 
   6   5   2      311.47      316.61     24.77 o 
   7   5   2       88.99       53.93     13.62 o 
   8   5   2     1215.06     1159.08     69.27 o 
   9   5   2       54.69       50.35     14.15 o 
  10   5   2       89.21       88.51     16.41 o 
  11   5   2       11.82       25.66     18.02 o 
  12   5   2       34.80       54.01     19.66 o 
  13   5   2        9.73       19.31     22.33 o 
 -13   6   2        0.45        2.62     15.47 o 
 -12   6   2        8.70        3.60     15.30 o 
 -11   6   2      356.10      374.98     31.45 o 
 -10   6   2       20.19       23.35     18.05 o 
  -9   6   2      332.57      363.70     24.47 o 
  -8   6   2      120.05      118.49     15.67 o 
  -7   6   2      235.94      226.97     18.34 o 
  -6   6   2      519.76      512.30     26.08 o 
  -5   6   2       38.85       30.27      8.47 o 
  -4   6   2      831.66      815.95     25.18 o 
  -3   6   2      293.50      344.18     15.84 o 
  -2   6   2    22398.01    24456.45    411.23 o 
  -1   6   2     5574.46     5564.12    107.73 o 
   0   6   2    17665.56    18806.32    296.38 o 
   1   6   2        4.30       -6.06      3.80 o 
   2   6   2     1095.67     1203.03     26.25 o 
   3   6   2     1617.81     2104.39     53.78 o 
   4   6   2      478.66      588.04     32.40 o 
   5   6   2     1186.58     1102.77     34.71 o 
   6   6   2     1203.26     1174.47     42.80 o 
   7   6   2      191.40      169.54     20.26 o 
   8   6   2     1520.68     1454.19     52.82 o 
   9   6   2      410.28      372.69     26.51 o 
  10   6   2      390.24      352.07     27.50 o 
  11   6   2       30.68       80.20     19.05 o 
  12   6   2      104.71      100.32     21.58 o 
  13   6   2       46.25       62.38     19.17 o 
 -13   7   2       10.92       35.19     21.58 o 
 -12   7   2       25.10       39.06     19.39 o 
 -11   7   2      201.85      200.96     26.90 o 
 -10   7   2       11.25       10.49     13.82 o 
  -9   7   2      236.18      194.94     22.15 o 
  -8   7   2        0.25       -5.59     12.04 o 
  -7   7   2     2023.88     1898.29     56.67 o 
  -6   7   2       18.55       23.39      9.91 o 
  -5   7   2       88.77       79.45      8.69 o 
  -4   7   2      205.34      242.17     18.38 o 
  -3   7   2       62.96       65.14      8.30 o 
  -2   7   2      395.70      351.75     17.99 o 
  -1   7   2       52.38       46.22      7.00 o 
   0   7   2      532.67      498.23     13.49 o 
   1   7   2      587.89      682.63     19.81 o 
   2   7   2      180.53      189.53      9.67 o 
   3   7   2       64.63       81.26      9.41 o 
   4   7   2        3.59       10.42      5.95 o 
   5   7   2       21.61       25.54     10.43 o 
   6   7   2        0.54       -4.05     10.90 o 
   7   7   2      933.07      837.12     38.31 o 
   8   7   2      283.54      267.35     37.20 o 
   9   7   2       39.49       40.69     14.42 o 
  10   7   2      171.42      182.35     25.68 o 
  11   7   2       32.54       53.04     18.24 o 
  12   7   2       22.80       42.45     17.83 o 
 -12   8   2       22.58        5.22     22.36 o 
 -11   8   2      480.77      438.67     37.36 o 
 -10   8   2      125.99      120.30     27.59 o 
  -9   8   2      137.29       98.38     19.07 o 
  -8   8   2      810.23      819.85     38.22 o 
  -7   8   2     1279.26     1242.98     44.29 o 
  -6   8   2     1819.39     1807.93     62.43 o 
  -5   8   2       89.66      108.12     14.27 o 
  -4   8   2     3574.62     3736.03     76.22 o 
  -3   8   2      789.11      885.06     29.11 o 
  -2   8   2     4848.61     5536.62    138.84 o 
  -1   8   2     4202.34     4585.59     79.91 o 
   0   8   2      615.62      765.88     17.96 o 
   1   8   2     2467.47     2572.89     45.41 o 
   2   8   2      382.10      470.45     13.90 o 
   3   8   2      108.12      116.52     11.65 o 
   4   8   2     2864.26     2820.31     75.98 o 
   5   8   2       92.88      104.07     19.02 o 
   6   8   2     2969.19     2824.95     93.83 o 
   7   8   2       37.49       62.04     15.18 o 
   8   8   2      450.47      426.97     35.66 o 
   9   8   2        7.03        7.26     12.00 o 
  10   8   2       35.94       23.62     21.27 o 
  11   8   2       49.08       36.77     17.36 o 
  12   8   2        0.11       10.05     15.66 o 
 -12   9   2       44.80       80.43     28.93 o 
 -11   9   2        1.10       22.56     17.73 o 
 -10   9   2      496.47      431.12     37.42 o 
  -9   9   2        0.81       13.70     13.55 o 
  -8   9   2      168.24      148.51     23.96 o 
  -7   9   2     1245.38     1112.85     45.03 o 
  -6   9   2      717.68      743.00     33.61 o 
  -5   9   2      220.52      225.03     19.46 o 
  -4   9   2      997.56      864.56     32.69 o 
  -3   9   2        0.00        5.00      5.62 o 
  -2   9   2       41.31       44.65      5.90 o 
  -1   9   2      681.05      714.80     29.42 o 
   0   9   2      120.57      132.72     10.04 o 
   1   9   2      225.79      246.49     10.91 o 
   2   9   2      181.12      209.55     12.73 o 
   3   9   2      616.62      608.45     19.72 o 
   4   9   2      164.65      175.93     20.26 o 
   5   9   2      704.41      675.44     40.32 o 
   6   9   2     1405.43     1381.73     66.27 o 
   7   9   2     1809.94     1546.34     65.94 o 
   8   9   2      159.20      206.20     24.86 o 
   9   9   2       25.26       30.31     16.30 o 
  10   9   2       22.14       57.31     20.64 o 
  11   9   2      143.05      156.40     31.57 o 
  12   9   2       54.65       44.67     22.72 o 
 -12  10   2        1.23       21.34     38.26 o 
 -11  10   2       72.59       61.82     38.85 o 
 -10  10   2      103.77      108.94     21.54 o 
  -9  10   2      280.25      291.00     25.53 o 
  -8  10   2       70.53       38.16     13.01 o 
  -7  10   2      204.52      177.39     20.43 o 
  -6  10   2     3596.96     3371.13     86.34 o 
  -5  10   2      305.35      288.16     22.97 o 
  -4  10   2     5757.87     5383.75    119.97 o 
  -3  10   2      413.95      356.45     21.70 o 
  -2  10   2        9.58        2.75      6.02 o 
  -1  10   2       24.57       13.01      5.95 o 
   0  10   2      446.78      441.67     14.39 o 
   1  10   2      606.00      639.37     17.99 o 
   2  10   2      560.30      554.36     20.71 o 
   3  10   2     1267.93     1349.76     37.61 o 
   4  10   2      326.31      405.49     25.74 o 
   5  10   2     1811.46     1689.44     51.49 o 
   6  10   2     1740.50     1644.96     60.52 o 
   7  10   2      930.08      800.40     39.55 o 
   8  10   2     2010.60     1794.60     60.97 o 
   9  10   2        0.90        1.65     15.88 o 
  10  10   2       87.52      127.75     26.21 o 
  11  10   2      276.65      336.79     44.53 o 
  12  10   2        6.57       34.07     20.90 o 
 -11  11   2       77.73       78.21     29.34 o 
 -10  11   2      148.70      121.65     23.25 o 
  -9  11   2      103.20       70.56     16.10 o 
  -8  11   2        0.46       -3.81      9.83 o 
  -7  11   2      377.28      304.41     26.15 o 
  -6  11   2      440.41      515.93     36.32 o 
  -5  11   2      608.65      563.89     30.49 o 
  -4  11   2       52.19       67.21     11.69 o 
  -3  11   2     1288.30     1250.68     59.23 o 
  -2  11   2       58.87       49.19      8.45 o 
  -1  11   2        1.46        3.94      6.29 o 
   0  11   2       26.57       37.93      6.68 o 
   1  11   2      117.73      109.56     14.64 o 
   2  11   2     1817.57     1878.79     45.61 o 
   3  11   2     1336.82     1277.56     46.44 o 
   4  11   2       53.41       43.09     12.68 o 
   5  11   2     1494.46     1365.60     46.00 o 
   6  11   2     1427.63     1213.11     40.65 o 
   7  11   2      244.19      250.96     21.76 o 
   8  11   2      455.08      426.77     38.75 o 
   9  11   2        5.81       19.47     17.53 o 
  10  11   2        9.07       26.15     19.60 o 
  11  11   2        8.21        4.17     19.09 o 
 -11  12   2      235.13      228.80     57.27 o 
 -10  12   2        0.09       32.65     18.17 o 
  -9  12   2        0.10       14.28     16.75 o 
  -8  12   2        0.07       11.75     12.76 o 
  -7  12   2      536.60      530.52     33.53 o 
  -6  12   2        9.91       25.66     15.75 o 
  -5  12   2      499.18      573.07     32.20 o 
  -4  12   2     3218.71     3095.36     72.19 o 
  -3  12   2     3176.54     2899.99     67.13 o 
  -2  12   2     1320.21     1206.71     32.28 o 
  -1  12   2      188.86      156.29     12.71 o 
   0  12   2      430.19      490.41     24.35 o 
   1  12   2     5971.13     5422.72     98.36 o 
   2  12   2     5973.98     5752.28    125.35 o 
   3  12   2     1134.87     1132.68     39.77 o 
   4  12   2       80.96       75.71     22.13 o 
   5  12   2     1088.12      941.98     41.24 o 
   6  12   2       21.53       21.83     11.42 o 
   7  12   2       79.39       87.02     16.13 o 
   8  12   2      104.59       63.40     16.15 o 
   9  12   2      167.84      120.88     19.90 o 
  10  12   2      102.71       97.62     26.09 o 
  11  12   2       80.08      150.39     39.75 o 
 -11  13   2       93.75      104.47     32.13 o 
 -10  13   2       57.10       57.09     29.70 o 
  -9  13   2       33.33       31.28     17.24 o 
  -8  13   2        8.46        3.25     15.40 o 
  -7  13   2        7.63       19.71     12.86 o 
  -6  13   2       51.28       35.86     17.39 o 
  -5  13   2       10.98       13.79     10.53 o 
  -4  13   2      176.75      164.20     17.34 o 
  -3  13   2      649.96      648.14     32.09 o 
  -2  13   2      744.44      707.11     28.75 o 
  -1  13   2      189.56      203.07     18.77 o 
   0  13   2      448.42      517.17     27.78 o 
   1  13   2        5.19       13.26     10.90 o 
   2  13   2      100.42       84.16     21.45 o 
   3  13   2      457.11      462.18     28.65 o 
   4  13   2       28.33       34.58     12.48 o 
   5  13   2      222.05      216.45     20.42 o 
   6  13   2       22.11       36.03     13.35 o 
   7  13   2        3.10       32.08     14.78 o 
   8  13   2        8.63       17.93     14.59 o 
   9  13   2       79.83       89.41     20.03 o 
  10  13   2        3.71        7.90     19.46 o 
 -10  14   2       18.13       41.34     27.16 o 
  -9  14   2      318.39      328.80     38.59 o 
  -8  14   2        7.90       14.97     16.24 o 
  -7  14   2      222.00      236.27     28.48 o 
  -6  14   2       23.82       23.51     13.30 o 
  -5  14   2        3.27       14.59     11.54 o 
  -4  14   2      159.58      188.57     18.98 o 
  -3  14   2      241.75      198.92     22.85 o 
  -2  14   2        1.77       17.52     15.08 o 
  -1  14   2       13.43       42.66     15.08 o 
   0  14   2      876.98      836.18     35.21 o 
   1  14   2      137.11      202.06     23.66 o 
   2  14   2      267.32      195.09     24.79 o 
   3  14   2     1023.10      875.67     36.25 o 
   4  14   2      521.19      478.78     27.43 o 
   5  14   2     1250.55     1303.10     47.06 o 
   6  14   2      502.81      510.95     33.26 o 
   7  14   2       26.10       48.35     16.46 o 
   8  14   2       74.52       66.13     17.86 o 
   9  14   2        1.11       15.47     19.57 o 
  10  14   2      124.21      123.97     37.20 o 
  -9  15   2       19.32       43.80     26.65 o 
  -8  15   2      245.53      286.55     32.11 o 
  -7  15   2      171.60      150.14     33.35 o 
  -6  15   2        1.43       25.30     14.06 o 
  -5  15   2       70.30       91.43     16.49 o 
  -4  15   2      234.53      248.01     26.92 o 
  -3  15   2      518.91      550.25     38.58 o 
  -2  15   2       65.10       42.49     16.95 o 
  -1  15   2      127.09      116.78     49.17 o 
   0  15   2      533.91      642.78     63.69 o 
   1  15   2      910.99      863.54     44.61 o 
   2  15   2       31.51       43.06     18.00 o 
   3  15   2      265.46      279.86     29.98 o 
   4  15   2      123.72       67.85     22.38 o 
   5  15   2       67.56       81.82     15.69 o 
   6  15   2        1.17       19.91     14.29 o 
   7  15   2        0.08       22.85     16.01 o 
   8  15   2       15.79       36.37     16.54 o 
   9  15   2        1.89       38.92     21.89 o 
  -9  16   2       22.92       30.76     26.21 o 
  -8  16   2      260.78      230.23     33.32 o 
  -7  16   2        3.82       57.04     20.56 o 
  -6  16   2        0.11       23.48     18.26 o 
  -5  16   2        6.35       17.30     15.95 o 
  -4  16   2       63.16       53.74     19.72 o 
  -3  16   2      367.83      360.50     33.67 o 
  -2  16   2       16.50       76.62     19.36 o 
  -1  16   2        8.35       29.22     20.34 o 
   0  16   2       67.68      146.70     27.62 o 
   1  16   2        0.25       29.68     19.19 o 
   2  16   2      236.07      267.29     29.19 o 
   3  16   2      505.29      469.67     38.37 o 
   4  16   2       99.31       65.79     29.53 o 
   5  16   2      116.69      118.38     23.75 o 
   6  16   2        7.08       14.88     15.97 o 
   7  16   2      472.11      467.24     35.16 o 
   8  16   2      144.79      177.42     29.84 o 
  -8  17   2       37.15       50.48     26.43 o 
  -7  17   2      420.20      361.15     68.54 o 
  -6  17   2       39.48       77.76     40.73 o 
  -5  17   2      121.68      142.20     48.14 o 
  -4  17   2       87.92      107.13     28.67 o 
  -3  17   2        1.28       20.31     17.90 o 
  -2  17   2        7.24        7.85     28.14 o 
  -1  17   2       52.71       87.31     24.77 o 
   0  17   2      123.95      169.64     29.56 o 
   1  17   2       32.83       29.71     20.82 o 
   2  17   2       28.18       50.44     54.44 o 
   3  17   2       34.94       45.29     20.65 o 
   4  17   2       98.47      137.96     32.46 o 
   5  17   2        5.94       25.20     24.35 o 
   6  17   2      283.82      240.66     71.10 o 
   7  17   2      247.80      256.05     31.93 o 
  -7  18   2        1.88       25.92     36.29 o 
  -6  18   2        1.35       57.03     36.29 o 
  -5  18   2      301.04      159.23     49.62 o 
  -4  18   2      444.43      465.11     71.10 o 
  -3  18   2      558.70      588.12     61.47 o 
  -2  18   2       58.50       67.08     25.89 o 
  -1  18   2       82.74      112.06     29.20 o 
   0  18   2       92.61       94.78     26.33 o 
   1  18   2      389.63      467.83     68.88 o 
   2  18   2      185.94      231.47     36.48 o 
   3  18   2       14.63       39.99     23.82 o 
   4  18   2      221.83      205.43     58.51 o 
   5  18   2      494.82      521.75     52.86 o 
   6  18   2       61.60      117.10     33.21 o 
  -6  19   2      171.97      154.05     48.88 o 
  -5  19   2        0.00       37.03     33.33 o 
  -4  19   2      168.23      177.75     50.36 o 
  -3  19   2       41.11       86.65     37.77 o 
  -2  19   2      399.35      447.07     54.81 o 
  -1  19   2        4.69       48.17     34.07 o 
   0  19   2        9.03       39.30     34.81 o 
   1  19   2       90.31      128.66     32.65 o 
   2  19   2      321.02      404.08     46.82 o 
   3  19   2        0.03       41.69     24.88 o 
   4  19   2      239.45      216.05     38.95 o 
   5  19   2      111.54      124.56     32.18 o 
  -4  20   2      598.79      431.04     69.62 o 
  -3  20   2      435.75      462.89     73.32 o 
  -2  20   2       79.22       88.13     37.03 o 
  -1  20   2      182.08      310.00     75.54 o 
   0  20   2        9.41       51.10     28.28 o 
   1  20   2       27.53       94.80     29.27 o 
   2  20   2       13.81       48.35     26.33 o 
   3  20   2        2.57       14.91     24.25 o 
   4  20   2      870.11     1070.77    141.09 o 
 -13   0   3      742.81      816.43     65.14 o 
 -11   0   3      773.74      708.27     54.38 o 
  -9   0   3       48.19       62.85     25.86 o 
  -7   0   3      123.29      118.58     10.24 o 
  -5   0   3        4.27       -1.05     13.70 o 
  -1   0   3        0.18      -14.54      7.27 o 
   1   0   3       85.87       46.30     11.48 o 
   3   0   3      695.97      696.08     37.51 o 
   5   0   3      262.43      339.77     32.22 o 
   7   0   3        0.24        8.89     19.26 o 
   9   0   3      897.28      919.85     88.13 o 
  11   0   3       13.85       34.83     26.17 o 
  13   0   3        0.02       39.20     30.37 o 
 -14   1   3        1.79       33.09     21.32 o 
 -13   1   3      365.70      429.79     35.83 o 
 -12   1   3       96.88      177.22     25.07 o 
 -11   1   3       10.15       24.09     15.38 o 
 -10   1   3       50.49       46.97     14.14 o 
  -9   1   3       29.19       33.49      8.49 o 
  -8   1   3      538.32      587.19     21.92 o 
  -7   1   3      265.08      258.57     27.27 o 
  -6   1   3      771.24      898.80     24.71 o 
  -5   1   3      311.70      399.18     14.37 o 
  -4   1   3     5970.33     5872.03    118.45 o 
  -3   1   3    22373.65    22309.03    311.69 o 
  -2   1   3      276.21      274.26      9.36 o 
  -1   1   3      148.19       98.29      4.01 o 
   0   1   3      688.58      656.67     14.18 o 
   1   1   3    19430.67    18801.76    323.50 o 
   2   1   3     9228.83     8854.83    173.06 o 
   3   1   3     2229.52     2227.35     55.35 o 
   4   1   3     5291.65     5592.99    126.99 o 
   5   1   3      325.35      348.30     20.67 o 
   6   1   3      794.39      711.93     31.17 o 
   7   1   3      286.22      264.06     21.74 o 
   8   1   3     1003.69      897.01     54.46 o 
   9   1   3      506.27      525.85     35.72 o 
  10   1   3      640.87      740.17     41.45 o 
  11   1   3      279.07      328.44     38.36 o 
  12   1   3        1.14       20.58     19.38 o 
  13   1   3       16.22       32.97     21.36 o 
 -13   2   3       52.60       55.65     21.32 o 
 -12   2   3       11.63       54.12     19.26 o 
 -11   2   3       66.99       64.91     14.05 o 
 -10   2   3       37.20       51.60     11.79 o 
  -9   2   3        0.56        3.68      8.47 o 
  -8   2   3      196.25      228.23     21.27 o 
  -7   2   3      121.91      110.92     15.35 o 
  -6   2   3        6.17        0.82      5.93 o 
  -5   2   3       91.14      107.78      9.29 o 
  -4   2   3      242.11      259.41     13.12 o 
  -3   2   3      187.91      161.99      6.78 o 
  -2   2   3      227.24      235.52     11.88 o 
  -1   2   3       49.08       45.32      3.60 o 
   0   2   3       13.17       -0.40      3.00 o 
   1   2   3      838.35      785.94     16.22 o 
   2   2   3        4.70        7.58      5.80 o 
   3   2   3       64.55       68.21      9.55 o 
   4   2   3       82.17       85.25     16.33 o 
   5   2   3        7.06       19.49      8.74 o 
   6   2   3       69.08       48.17     11.91 o 
   7   2   3       13.01       37.07     11.22 o 
   8   2   3        8.32       33.38     14.43 o 
   9   2   3        0.03        6.04     10.16 o 
  10   2   3        6.83       18.14     14.39 o 
  11   2   3      272.85      303.41     38.02 o 
  12   2   3        0.14       43.88     22.43 o 
  13   2   3       32.33       76.82     24.72 o 
 -13   3   3       46.35       56.82     22.77 o 
 -12   3   3        2.96       14.81     11.73 o 
 -11   3   3      635.37      753.39     54.78 o 
 -10   3   3       90.77      103.67     14.88 o 
  -9   3   3       75.79       82.24     15.95 o 
  -8   3   3      176.49      185.25     13.77 o 
  -7   3   3      964.18     1058.00     28.57 o 
  -6   3   3        3.14        7.19      4.47 o 
  -5   3   3      436.55      462.83     14.62 o 
  -4   3   3        3.88       19.05      4.20 o 
  -3   3   3        3.96       -0.29      3.47 o 
  -2   3   3     1131.37     1055.60     18.69 o 
  -1   3   3      335.90      352.76      9.91 o 
   0   3   3     1843.04     1832.11     34.69 o 
   1   3   3      957.96     1007.60     22.01 o 
   2   3   3      316.74      377.65     11.93 o 
   3   3   3        3.63       -4.71      3.55 o 
   4   3   3     1091.45     1058.52     26.70 o 
   5   3   3     2283.38     2468.70     65.75 o 
   6   3   3     2123.34     2089.06     59.87 o 
   7   3   3      335.84      297.62     22.77 o 
   8   3   3      577.69      585.40     31.04 o 
   9   3   3      142.83      183.69     20.80 o 
  10   3   3       23.64       25.86     11.75 o 
  11   3   3        0.05       33.16     21.95 o 
  12   3   3      105.59      101.25     27.86 o 
  13   3   3        2.28       51.45     29.23 o 
 -13   4   3       36.90       64.88     16.49 o 
 -12   4   3      280.07      263.88     28.79 o 
 -11   4   3       30.55       51.98     13.04 o 
 -10   4   3        7.62        2.58     10.99 o 
  -9   4   3       63.02       57.07     12.29 o 
  -8   4   3      651.53      686.51     43.22 o 
  -7   4   3       22.84       26.01      7.25 o 
  -6   4   3      385.11      403.33     14.77 o 
  -5   4   3     1231.30     1228.57     25.99 o 
  -4   4   3       12.88        9.45      3.84 o 
  -3   4   3      102.88      103.40      6.73 o 
  -2   4   3      963.00      977.50     18.28 o 
  -1   4   3      176.67      178.65      7.14 o 
   0   4   3      314.60      314.02     11.15 o 
   1   4   3       61.62       60.10      5.42 o 
   2   4   3      675.28      695.41     15.18 o 
   3   4   3       31.00       31.19      6.68 o 
   4   4   3      729.83      757.06     21.20 o 
   5   4   3       39.57       24.11      5.70 o 
   6   4   3       84.46       85.85      9.89 o 
   7   4   3      116.74       84.76     15.28 o 
   8   4   3       19.57       27.42     12.68 o 
   9   4   3       52.06       56.05     14.71 o 
  10   4   3      149.98      118.03     17.89 o 
  11   4   3        3.89       34.59     14.26 o 
  12   4   3        6.23       38.94     22.44 o 
  13   4   3       22.99       45.03     24.62 o 
 -13   5   3        5.76       20.16     16.65 o 
 -12   5   3      357.13      335.36     29.10 o 
 -11   5   3     1303.15     1347.51     46.66 o 
 -10   5   3       24.17       46.97     12.63 o 
  -9   5   3       19.09       14.90     10.94 o 
  -8   5   3      597.89      610.42     27.97 o 
  -7   5   3      134.85      176.09     18.35 o 
  -6   5   3       19.08        4.91      6.33 o 
  -5   5   3     3637.31     3796.57     76.84 o 
  -4   5   3        2.56       27.81      6.88 o 
  -3   5   3      852.84      865.37     25.71 o 
  -2   5   3      950.50      962.26     19.93 o 
  -1   5   3      299.15      330.81     10.50 o 
   0   5   3       12.40        2.62      3.73 o 
   1   5   3     1120.71     1315.20     24.48 o 
   2   5   3      856.07     1275.32     33.78 o 
   3   5   3     5544.97     6538.80    108.34 o 
   4   5   3     2686.72     2826.53     65.77 o 
   5   5   3     1038.73     1073.19     32.40 o 
   6   5   3       16.77       13.15      9.90 o 
   7   5   3       21.99       29.92     12.26 o 
   8   5   3      127.12      164.25     20.40 o 
   9   5   3     1701.12     1541.48     85.81 o 
  10   5   3      660.30      532.58     31.15 o 
  11   5   3       22.00       58.74     16.55 o 
  12   5   3      105.02      110.28     22.23 o 
  13   5   3       17.50       25.63     25.21 o 
 -13   6   3       76.34       93.86     25.50 o 
 -12   6   3       31.41       55.25     18.92 o 
 -11   6   3       53.84       71.25     16.41 o 
 -10   6   3       33.94       31.14     20.15 o 
  -9   6   3      105.78      122.01     16.51 o 
  -8   6   3       58.93       62.18     13.21 o 
  -7   6   3     1035.26     1018.61     43.79 o 
  -6   6   3      261.76      251.71     16.08 o 
  -5   6   3      131.91      136.89     12.21 o 
  -4   6   3     1087.83     1132.48     27.13 o 
  -3   6   3       80.00       82.98     10.41 o 
  -2   6   3     3684.36     3749.02     66.25 o 
  -1   6   3      287.37      303.15     11.89 o 
   0   6   3      424.23      491.04     13.62 o 
   1   6   3       13.48       12.53      3.97 o 
   2   6   3      468.69      509.41     19.60 o 
   3   6   3       36.66       47.34      5.42 o 
   4   6   3        0.55       12.69      5.43 o 
   5   6   3      100.30       80.65     11.89 o 
   6   6   3        4.69        9.75     11.22 o 
   7   6   3        1.82       30.92     13.60 o 
   8   6   3       56.70       77.40     26.72 o 
   9   6   3      140.75      127.57     26.03 o 
  10   6   3      196.20      179.54     23.97 o 
  11   6   3      142.88      141.07     23.44 o 
  12   6   3        8.72       69.47     19.39 o 
  13   6   3       67.76       58.54     40.51 o 
 -13   7   3       20.04       21.79     21.79 o 
 -12   7   3       19.10        6.08     38.27 o 
 -11   7   3      214.27      216.31     28.21 o 
 -10   7   3      413.84      329.22     33.44 o 
  -9   7   3      189.10      167.89     23.48 o 
  -8   7   3       46.15       41.61     27.24 o 
  -7   7   3      747.40      732.21     39.10 o 
  -6   7   3      868.57      829.66     29.02 o 
  -5   7   3       33.87       20.67      4.88 o 
  -4   7   3     1441.40     1503.66     33.68 o 
  -3   7   3      792.21      796.44     20.78 o 
  -2   7   3     2716.48     2999.37     61.39 o 
  -1   7   3       88.56       72.85      8.39 o 
   0   7   3    12527.91    13427.31    205.71 o 
   1   7   3      505.04      520.31     16.57 o 
   2   7   3     2945.65     3077.22     69.63 o 
   3   7   3      247.71      237.42     11.70 o 
   4   7   3     1245.78     1315.54     45.79 o 
   5   7   3     2504.00     2406.16     61.28 o 
   6   7   3      546.96      586.93     34.85 o 
   7   7   3      137.47       67.42     16.70 o 
   8   7   3      684.66      748.14     39.94 o 
   9   7   3       39.04       36.13     13.69 o 
  10   7   3        0.61       21.08     13.95 o 
  11   7   3      120.56      120.66     23.01 o 
  12   7   3       28.43       39.27     18.22 o 
 -12   8   3        5.04       12.73     23.93 o 
 -11   8   3        2.14       11.64     19.20 o 
 -10   8   3      384.62      343.80     49.28 o 
  -9   8   3       11.84        9.95     12.90 o 
  -8   8   3       27.07       13.81     14.29 o 
  -7   8   3      124.07      120.91     17.10 o 
  -6   8   3     1094.73     1067.57     33.79 o 
  -5   8   3        0.29       10.70      8.31 o 
  -4   8   3      136.03      167.09     11.70 o 
  -3   8   3      180.05      189.02     12.14 o 
  -2   8   3      391.08      424.11     35.61 o 
  -1   8   3     1701.70     1785.39     40.05 o 
   0   8   3     2392.03     2506.70     42.34 o 
   1   8   3       59.79       73.18      9.32 o 
   2   8   3       44.18       49.60      8.81 o 
   3   8   3       83.74       94.06      8.72 o 
   4   8   3     1379.55     1360.49     44.99 o 
   5   8   3      813.10      727.78     32.96 o 
   6   8   3       16.66       -1.53     16.46 o 
   7   8   3      152.20      167.13     21.96 o 
   8   8   3      114.95       96.26     22.23 o 
   9   8   3        1.87       23.17     14.23 o 
  10   8   3        4.61       15.03     15.86 o 
  11   8   3       20.99       31.10     17.94 o 
  12   8   3      171.90      173.92     26.25 o 
 -12   9   3       42.70       30.84     25.75 o 
 -11   9   3       96.17       54.02     33.18 o 
 -10   9   3      121.38       60.02     28.22 o 
  -9   9   3     1639.81     1589.90     65.59 o 
  -8   9   3       31.29       28.96     11.80 o 
  -7   9   3      873.13      825.66     32.32 o 
  -6   9   3      289.62      266.98     19.14 o 
  -5   9   3      112.12      123.08     13.77 o 
  -4   9   3      360.57      345.87     26.11 o 
  -3   9   3      146.75      135.17      9.69 o 
  -2   9   3      189.70      246.03     13.65 o 
  -1   9   3        0.86        7.01      5.00 o 
   0   9   3       10.21        5.13      4.66 o 
   1   9   3       18.46       19.33      5.23 o 
   2   9   3       62.43       97.06      7.71 o 
   3   9   3      430.49      443.06     23.55 o 
   4   9   3      199.93      237.73     17.16 o 
   5   9   3       34.81       25.25     15.59 o 
   6   9   3      119.72       77.86     19.73 o 
   7   9   3     1718.28     1615.33     68.06 o 
   8   9   3      114.67      103.00     26.70 o 
   9   9   3      103.50       59.73     21.73 o 
  10   9   3      134.33      156.43     32.16 o 
  11   9   3      139.12      167.28     28.74 o 
  12   9   3       10.49       26.65     20.27 o 
 -12  10   3        0.87       -2.65     23.84 o 
 -11  10   3      358.64      350.79     33.28 o 
 -10  10   3        8.93        8.61     15.62 o 
  -9  10   3        1.50       16.66     12.42 o 
  -8  10   3      155.61      142.30     17.98 o 
  -7  10   3      167.12      143.19     17.05 o 
  -6  10   3      489.66      546.36     27.01 o 
  -5  10   3       91.73       77.86     12.76 o 
  -4  10   3      589.35      548.17     24.33 o 
  -3  10   3       81.27       96.51      9.42 o 
  -2  10   3       27.90       10.28      6.50 o 
  -1  10   3      149.06      175.77     12.25 o 
   0  10   3       20.30       21.46      5.72 o 
   1  10   3      226.08      229.28     11.40 o 
   2  10   3     1254.66     1196.33     32.47 o 
   3  10   3      184.58      203.31     11.90 o 
   4  10   3     1181.66     1072.92     40.95 o 
   5  10   3     1127.40     1086.56     42.69 o 
   6  10   3        0.30        3.73     14.44 o 
   7  10   3      126.52       75.78     29.56 o 
   8  10   3       33.50       32.46     16.45 o 
   9  10   3      417.29      382.28     36.69 o 
  10  10   3        7.37       21.69     18.87 o 
  11  10   3      536.34      593.20     46.58 o 
 -11  11   3       92.06       42.52     25.38 o 
 -10  11   3      167.85      136.09     23.62 o 
  -9  11   3       60.62       53.71     17.37 o 
  -8  11   3      362.46      411.63     26.96 o 
  -7  11   3      755.47      734.58     33.61 o 
  -6  11   3      967.76      985.13     36.27 o 
  -5  11   3      258.39      301.29     29.42 o 
  -4  11   3       52.27       58.47     11.96 o 
  -3  11   3      268.80      226.61     19.15 o 
  -2  11   3        0.70        4.04      8.70 o 
  -1  11   3       28.96       38.64      8.65 o 
   0  11   3       59.08       84.23      9.10 o 
   1  11   3      136.58      114.09     12.23 o 
   2  11   3     1789.52     1741.96     43.45 o 
   3  11   3     2636.27     2655.00     68.28 o 
   4  11   3      246.29      201.93     19.31 o 
   5  11   3      669.44      656.48     32.97 o 
   6  11   3       35.97       11.65     11.66 o 
   7  11   3      252.28      228.32     23.51 o 
   8  11   3      629.31      526.04     40.14 o 
   9  11   3       47.74       74.04     21.14 o 
  10  11   3       19.67       16.45     19.45 o 
  11  11   3       20.45       29.13     21.16 o 
 -11  12   3       62.29      104.60     32.32 o 
 -10  12   3       93.74       59.73     36.56 o 
  -9  12   3      172.11      152.83     25.04 o 
  -8  12   3      119.00      127.04     23.41 o 
  -7  12   3       90.88      106.68     21.92 o 
  -6  12   3      105.72       93.51     15.27 o 
  -5  12   3     2063.18     1882.50     52.07 o 
  -4  12   3      413.83      400.99     24.06 o 
  -3  12   3        0.02        4.16      7.53 o 
  -2  12   3        1.47        1.18      6.94 o 
  -1  12   3       79.77       68.94      9.63 o 
   0  12   3        6.83       17.49      9.87 o 
   1  12   3        1.09       -1.59      8.82 o 
   2  12   3      584.41      552.50     27.98 o 
   3  12   3     1329.14     1226.85     56.92 o 
   4  12   3       13.95        5.84     10.46 o 
   5  12   3      164.53      163.72     18.90 o 
   6  12   3      124.82      121.17     29.45 o 
   7  12   3      148.69      133.00     18.19 o 
   8  12   3      107.02      112.84     19.91 o 
   9  12   3       23.89       35.44     16.07 o 
  10  12   3      150.66      212.38     37.52 o 
  11  12   3       90.74       95.21     27.05 o 
 -11  13   3        6.02       -2.68     22.95 o 
 -10  13   3        4.28       13.45     24.95 o 
  -9  13   3      301.90      344.88     34.20 o 
  -8  13   3       49.77       60.32     19.49 o 
  -7  13   3        4.18       19.63     13.59 o 
  -6  13   3       38.04       38.32     13.30 o 
  -5  13   3      953.39      909.27     36.17 o 
  -4  13   3      254.97      196.11     20.91 o 
  -3  13   3     3370.88     2968.24     89.29 o 
  -2  13   3       82.39      104.77     14.19 o 
  -1  13   3        8.08       10.17      9.54 o 
   0  13   3       48.56       39.04     11.95 o 
   1  13   3     3725.98     3361.57    100.26 o 
   2  13   3      103.59      124.28     18.30 o 
   3  13   3      241.36      323.82     27.85 o 
   4  13   3       17.24       10.32     11.81 o 
   5  13   3        0.43        3.76     10.60 o 
   6  13   3       21.78        1.55     11.48 o 
   7  13   3      175.54      184.96     23.06 o 
   8  13   3        4.08       11.02     13.98 o 
   9  13   3       12.54       42.63     15.70 o 
  10  13   3       30.95       59.21     23.29 o 
 -10  14   3       46.41       32.46     25.41 o 
  -9  14   3      100.77      102.93     22.25 o 
  -8  14   3       16.44       73.08     21.14 o 
  -7  14   3       87.71      102.37     42.44 o 
  -6  14   3       32.71       31.59     12.60 o 
  -5  14   3       17.01       40.48     13.25 o 
  -4  14   3       16.21       10.25     10.29 o 
  -3  14   3      121.97      145.26     16.56 o 
  -2  14   3       65.16       48.06     20.97 o 
  -1  14   3      219.37      248.82     24.73 o 
   0  14   3      698.47      698.01     33.15 o 
   1  14   3      196.65      235.25     25.65 o 
   2  14   3        0.47       17.20     14.26 o 
   3  14   3       30.96        9.65     12.41 o 
   4  14   3        1.37       17.98     11.41 o 
   5  14   3      279.49      290.62     28.65 o 
   6  14   3       26.71       50.37     15.72 o 
   7  14   3       21.20       30.43     15.65 o 
   8  14   3      263.26      269.82     28.42 o 
   9  14   3       22.98       28.52     21.08 o 
  10  14   3       62.84       76.86     29.02 o 
  -9  15   3      599.07      562.81     73.68 o 
  -8  15   3       17.78       33.72     18.88 o 
  -7  15   3       41.73       60.03     26.84 o 
  -6  15   3      391.55      329.68     32.68 o 
  -5  15   3      702.50      644.82     42.01 o 
  -4  15   3      407.43      351.91     30.35 o 
  -3  15   3     1647.60     1514.86     62.57 o 
  -2  15   3      141.03      141.71     23.07 o 
  -1  15   3       25.41       26.50     15.79 o 
   0  15   3       92.52      164.85     26.94 o 
   1  15   3     1184.31      984.75     47.91 o 
   2  15   3      483.70      513.13     37.53 o 
   3  15   3     1199.75     1161.71     59.10 o 
   4  15   3      309.61      269.10     43.43 o 
   5  15   3       18.06       26.70     15.58 o 
   6  15   3       19.90       25.20     17.11 o 
   7  15   3     1308.91     1461.17     62.53 o 
   8  15   3       17.56       19.77     15.50 o 
   9  15   3       80.64       70.82     24.25 o 
  -9  16   3      119.17       83.58     30.01 o 
  -8  16   3       31.74       54.20     21.47 o 
  -7  16   3       11.16       35.53     19.41 o 
  -6  16   3        8.94       37.28     20.85 o 
  -5  16   3       10.64       17.89     18.31 o 
  -4  16   3       88.06       43.49     40.72 o 
  -3  16   3       70.82      116.98     22.89 o 
  -2  16   3      416.27      480.30     36.27 o 
  -1  16   3      231.94      232.40     31.74 o 
   0  16   3      105.50       51.64     36.29 o 
   1  16   3        0.78        1.06     17.53 o 
   2  16   3        4.76        6.81     15.66 o 
   3  16   3        0.58        1.51     17.29 o 
   4  16   3      180.92      195.20     29.54 o 
   5  16   3      298.99      314.13     52.95 o 
   6  16   3        0.21       32.70     17.04 o 
   7  16   3      125.33      139.18     23.55 o 
   8  16   3       95.63       92.34     24.36 o 
  -8  17   3       15.66       23.32     25.33 o 
  -7  17   3       72.98       61.95     24.37 o 
  -6  17   3      101.87      174.79     49.62 o 
  -5  17   3      127.15      172.56     50.36 o 
  -4  17   3       30.27       14.81     28.14 o 
  -3  17   3       63.38      125.75     42.11 o 
  -2  17   3       11.73       12.37     19.63 o 
  -1  17   3        1.19        3.89     18.45 o 
   0  17   3       30.47       70.26     23.31 o 
   1  17   3       47.92      114.86     41.47 o 
   2  17   3       11.68       60.62     22.24 o 
   3  17   3       98.42       94.10     23.39 o 
   4  17   3      302.94      325.86     41.81 o 
   5  17   3        4.21       27.84     23.94 o 
   6  17   3       27.86       75.54     29.33 o 
   7  17   3      143.33      106.89     27.66 o 
  -7  18   3       58.19      134.79     46.66 o 
  -6  18   3      410.13      337.72     66.66 o 
  -5  18   3        7.24       49.62     34.81 o 
  -4  18   3      782.49      720.62     85.91 o 
  -3  18   3      135.07      115.54     42.96 o 
  -2  18   3        3.91       24.40     20.64 o 
  -1  18   3       33.35       31.76     23.19 o 
   0  18   3        2.22        5.73     19.51 o 
   1  18   3       31.14       33.50     22.14 o 
   2  18   3      285.66      337.50     41.57 o 
   3  18   3       21.51       38.62     24.35 o 
   4  18   3      233.08      219.35     37.64 o 
   5  18   3      106.15      145.23     47.40 o 
   6  18   3      173.82      188.63     39.28 o 
  -6  19   3        7.84       88.13     45.18 o 
  -5  19   3      291.82      276.25     60.73 o 
  -4  19   3      135.54      188.12     51.84 o 
  -3  19   3      473.36      480.66     71.84 o 
  -2  19   3      112.73      159.23     47.40 o 
  -1  19   3        6.43       44.02     25.07 o 
   0  19   3       13.39       36.46     23.62 o 
   1  19   3      740.47      880.44     65.44 o 
   2  19   3      553.92      774.54     60.69 o 
   3  19   3      113.60      169.38     36.70 o 
   4  19   3      169.52      158.21     76.28 o 
   5  19   3        1.44       27.63     24.84 o 
  -4  20   3     1108.20     1164.25    107.39 o 
  -3  20   3        0.06       18.52     31.85 o 
  -2  20   3       13.19        5.92     30.37 o 
  -1  20   3      133.75      247.37     59.25 o 
   0  20   3        0.30       16.07     43.70 o 
   1  20   3      122.51      133.87     38.51 o 
   2  20   3      372.10      430.62     49.32 o 
   3  20   3      152.19      177.50     37.17 o 
 -14   0   4       14.31       17.98     27.90 o 
 -12   0   4      642.42      696.10     56.80 o 
 -10   0   4     4042.46     4169.23    139.33 o 
  -8   0   4      721.34      734.22     35.69 o 
  -6   0   4     2303.08     2455.29     67.78 o 
  -2   0   4     2625.60     2497.47     77.18 o 
   0   0   4     1728.63     1634.56     44.44 o 
   2   0   4      753.83      662.30     69.99 o 
   4   0   4     7603.76     7354.51    241.81 o 
   6   0   4       18.71       29.62     20.74 o 
   8   0   4     5602.23     4885.85    248.11 o 
  10   0   4      517.26      459.18     68.14 o 
  12   0   4        0.06       11.16     27.40 o 
 -14   1   4        1.65       36.52     20.97 o 
 -13   1   4      172.69      177.79     27.62 o 
 -12   1   4     1061.17     1131.77     61.99 o 
 -11   1   4       41.01      101.96     19.01 o 
 -10   1   4      238.56      219.24     16.76 o 
  -9   1   4       64.53       65.81     12.95 o 
  -8   1   4      177.78      167.90     11.26 o 
  -7   1   4      181.18      214.71     15.40 o 
  -6   1   4      520.26      540.30     17.09 o 
  -5   1   4     1538.32     1668.92     39.91 o 
  -4   1   4     1560.64     1529.78     28.19 o 
  -3   1   4      547.53      569.92     15.53 o 
  -2   1   4       46.74       31.51      5.90 o 
  -1   1   4      122.28      105.15      4.30 o 
   0   1   4     1402.17     1352.25     29.63 o 
   1   1   4       42.67       43.47      6.25 o 
   2   1   4       49.93       43.41      5.80 o 
   3   1   4       70.26       58.05      8.53 o 
   4   1   4        0.05      -12.53      6.26 o 
   5   1   4        1.91       16.44      8.22 o 
   6   1   4       21.72       15.29     11.63 o 
   7   1   4       61.90       58.11     12.85 o 
   8   1   4        0.33      -17.88     15.44 o 
   9   1   4      187.85      242.89     35.60 o 
  10   1   4       59.64       37.88     19.22 o 
  11   1   4      149.71      206.85     32.76 o 
  12   1   4       19.54       48.36     23.72 o 
  13   1   4       87.31       73.07     24.49 o 
 -14   2   4      138.75      112.49     28.66 o 
 -13   2   4        3.11       21.28     19.15 o 
 -12   2   4      156.10      144.11     23.97 o 
 -11   2   4      410.25      450.54     25.17 o 
 -10   2   4      145.82      156.25     14.29 o 
  -9   2   4       57.39       66.07     11.26 o 
  -8   2   4       24.37       24.31      7.71 o 
  -7   2   4      295.63      273.71     15.36 o 
  -6   2   4      395.75      458.07     17.29 o 
  -5   2   4        0.19        3.47      5.51 o 
  -4   2   4        1.30        1.12      3.44 o 
  -3   2   4       32.55        6.07      3.79 o 
  -2   2   4    17250.67    17653.07    279.29 o 
  -1   2   4      837.84      661.17     13.40 o 
   0   2   4    49540.89    48917.13   1026.71 o 
   1   2   4     4748.63     4435.32     74.77 o 
   2   2   4     1088.17     1162.95     26.32 o 
   3   2   4     2767.46     2687.14     53.70 o 
   4   2   4     2013.12     2287.12     59.50 o 
   5   2   4       15.43       21.21      8.25 o 
   6   2   4       46.75       38.49     11.09 o 
   7   2   4       39.88       71.02     20.97 o 
   8   2   4      549.04      541.95     32.52 o 
   9   2   4      233.88      208.18     52.91 o 
  10   2   4      824.91      738.98     50.90 o 
  11   2   4       25.71       34.50     21.40 o 
  12   2   4       42.64       31.05     23.56 o 
  13   2   4        3.96       26.39     20.10 o 
 -13   3   4        0.43       14.84     20.09 o 
 -12   3   4        2.77       15.78     12.20 o 
 -11   3   4     1274.42     1323.75     39.42 o 
 -10   3   4      170.94      172.62     16.58 o 
  -9   3   4        2.67       10.22     12.56 o 
  -8   3   4      478.62      488.68     19.46 o 
  -7   3   4        6.98        5.52     10.00 o 
  -6   3   4     1743.25     1749.03     32.87 o 
  -5   3   4        2.60        3.19      4.37 o 
  -4   3   4      421.47      400.50     11.32 o 
  -3   3   4      520.59      543.68     14.45 o 
  -2   3   4      861.30      918.52     15.51 o 
  -1   3   4        2.79       -1.41      4.28 o 
   0   3   4     2376.58     2511.73     47.41 o 
   1   3   4        2.05        6.95      3.06 o 
   2   3   4       78.12       79.09      5.27 o 
   3   3   4     1063.29     1050.86     25.76 o 
   4   3   4     3100.72     3232.52     64.45 o 
   5   3   4      311.20      280.26     17.41 o 
   6   3   4      202.41      218.83     18.58 o 
   7   3   4       42.25       59.05     13.10 o 
   8   3   4     1477.41     1346.15     66.94 o 
   9   3   4        0.30       -2.51     10.90 o 
  10   3   4       47.40       16.89     12.96 o 
  11   3   4       57.50      101.20     27.28 o 
  12   3   4       43.55       73.00     35.51 o 
  13   3   4       10.49       35.63     24.45 o 
 -13   4   4      683.07      766.96     41.21 o 
 -12   4   4       63.80       62.44     15.92 o 
 -11   4   4      296.31      336.51     23.17 o 
 -10   4   4      352.43      361.32     22.49 o 
  -9   4   4        0.08        2.61      8.97 o 
  -8   4   4      164.01      175.62     16.66 o 
  -7   4   4      736.61      808.26     31.52 o 
  -6   4   4    11581.71    12433.98    181.25 o 
  -5   4   4       55.57       56.17      5.99 o 
  -4   4   4      634.19      665.61     16.27 o 
  -3   4   4     2080.21     2081.83     36.05 o 
  -2   4   4     5643.28     5888.91     89.81 o 
  -1   4   4      258.49      232.68      8.28 o 
   0   4   4     1126.56     1187.18     22.14 o 
   1   4   4      774.81      822.36     19.44 o 
   2   4   4      277.34      249.80      9.40 o 
   3   4   4     7524.83     7584.96    147.14 o 
   4   4   4     1609.25     1703.56     41.67 o 
   5   4   4       88.26       45.87      7.10 o 
   6   4   4       53.55       58.91      9.24 o 
   7   4   4     1872.62     1732.72     77.93 o 
   8   4   4     2350.61     2297.33     97.28 o 
   9   4   4     1386.65     1230.76     48.90 o 
  10   4   4        7.83       24.71     13.74 o 
  11   4   4       10.40        4.06     12.75 o 
  12   4   4      320.64      312.46     41.48 o 
  13   4   4        0.45       26.97     24.35 o 
 -13   5   4      146.02      154.44     28.54 o 
 -12   5   4        1.13       31.01     15.36 o 
 -11   5   4        9.05       24.78     15.13 o 
 -10   5   4      316.70      311.64     25.17 o 
  -9   5   4        0.05        9.91      9.73 o 
  -8   5   4       40.61       43.26     10.26 o 
  -7   5   4     1271.47     1263.79     31.09 o 
  -6   5   4     1136.06     1175.60     26.73 o 
  -5   5   4      122.59      156.83     11.76 o 
  -4   5   4      160.02      152.92      7.64 o 
  -3   5   4        0.05        7.51      4.14 o 
  -2   5   4     2966.58     3118.53     51.28 o 
  -1   5   4      559.11      539.86     15.38 o 
   0   5   4     3478.91     3709.40     67.06 o 
   1   5   4      111.70      108.72      7.09 o 
   2   5   4       98.07       92.24      6.22 o 
   3   5   4      447.97      514.39     15.13 o 
   4   5   4       15.09       17.30      5.46 o 
   5   5   4      356.22      354.53     15.46 o 
   6   5   4       58.25       41.53     12.69 o 
   7   5   4     1689.18     1600.75     72.26 o 
   8   5   4       56.01       35.87     13.35 o 
   9   5   4        9.64        8.66     24.37 o 
  10   5   4      118.75      124.84     18.66 o 
  11   5   4       62.29       79.76     19.98 o 
  12   5   4      361.65      381.06     47.92 o 
  13   5   4        0.53       31.78     24.57 o 
 -13   6   4      159.97      227.48     34.27 o 
 -12   6   4      105.49       72.81     25.19 o 
 -11   6   4       37.03       65.87     19.77 o 
 -10   6   4     1854.52     1900.77     70.24 o 
  -9   6   4      298.56      297.86     46.22 o 
  -8   6   4     2328.75     2231.54     61.31 o 
  -7   6   4       59.93       45.18      9.12 o 
  -6   6   4     1549.20     1572.37     38.06 o 
  -5   6   4      423.41      453.83     19.25 o 
  -4   6   4      127.17      147.49      8.73 o 
  -3   6   4        0.84        4.59      3.75 o 
  -2   6   4    16495.95    17963.38    263.49 o 
  -1   6   4     5642.53     5630.63    123.20 o 
   0   6   4    20726.77    22981.79    331.94 o 
   1   6   4      337.48      427.25     13.44 o 
   2   6   4     2764.71     3037.99     59.45 o 
   3   6   4       15.21       23.41      5.08 o 
   4   6   4      121.10       98.40      9.55 o 
   5   6   4        6.62       14.88      9.00 o 
   6   6   4      233.11      252.53     21.04 o 
   7   6   4        9.57        7.79     12.31 o 
   8   6   4        0.23       13.37     12.80 o 
   9   6   4     1376.98     1319.67     52.62 o 
  10   6   4       24.33       25.33     13.84 o 
  11   6   4        7.96       28.77     16.46 o 
  12   6   4       25.20       40.83     17.58 o 
 -13   7   4       20.71       21.63     28.84 o 
 -12   7   4       11.60       38.22     23.32 o 
 -11   7   4       38.47       48.36     21.07 o 
 -10   7   4      126.42       48.55     20.47 o 
  -9   7   4      602.24      565.09     33.02 o 
  -8   7   4       16.42       26.20     12.78 o 
  -7   7   4       32.44       33.24     11.82 o 
  -6   7   4      633.62      652.66     23.17 o 
  -5   7   4        9.16        9.95      5.18 o 
  -4   7   4      540.69      486.06     16.96 o 
  -3   7   4       14.07       14.39      4.46 o 
  -2   7   4       43.75       64.50     10.05 o 
  -1   7   4     2157.00     2255.39     50.47 o 
   0   7   4      497.28      568.90     15.84 o 
   1   7   4       33.99       36.40      5.51 o 
   2   7   4       12.55       14.07      4.34 o 
   3   7   4        7.57        2.16      4.28 o 
   4   7   4      396.72      467.43     21.64 o 
   5   7   4      689.11      690.04     43.75 o 
   6   7   4        3.79       -1.08      9.90 o 
   7   7   4       17.39       22.22     12.50 o 
   8   7   4       31.62       21.70     14.56 o 
   9   7   4        5.22        4.46     14.01 o 
  10   7   4       12.84       10.11     14.99 o 
  11   7   4       27.43       31.55     17.17 o 
  12   7   4        0.01       10.42     17.90 o 
 -13   8   4        1.40       39.32     35.45 o 
 -12   8   4       35.34       18.42     26.86 o 
 -11   8   4        8.19       -7.63     36.01 o 
 -10   8   4       78.76       45.56     18.62 o 
  -9   8   4      450.93      491.94     32.12 o 
  -8   8   4     2340.12     2369.79     68.99 o 
  -7   8   4       83.03       81.68     16.15 o 
  -6   8   4      693.17      704.89     32.96 o 
  -5   8   4      351.45      341.89     19.25 o 
  -4   8   4      977.59      985.68     37.44 o 
  -3   8   4     2048.20     2083.07     47.24 o 
  -2   8   4     1491.25     1739.09     40.98 o 
  -1   8   4     2252.67     2522.08     69.57 o 
   0   8   4     2928.94     3339.05     60.87 o 
   1   8   4     3116.05     3408.28     61.51 o 
   2   8   4     3573.48     3893.65     68.63 o 
   3   8   4      171.87      202.77     12.30 o 
   4   8   4     3174.81     3164.49     84.97 o 
   5   8   4     4197.59     3889.81    110.75 o 
   6   8   4      820.89      915.01     35.04 o 
   7   8   4      971.90      867.35     51.10 o 
   8   8   4      434.19      376.47     31.23 o 
   9   8   4      620.83      634.05     40.47 o 
  10   8   4      107.44      133.78     23.28 o 
  11   8   4        0.49       20.67     16.84 o 
  12   8   4       24.76       32.19     19.03 o 
 -12   9   4        1.75       33.83     23.08 o 
 -11   9   4       13.82       35.41     23.52 o 
 -10   9   4       49.74       62.67     18.83 o 
  -9   9   4      642.30      646.81     31.73 o 
  -8   9   4      223.36      234.65     20.41 o 
  -7   9   4     1012.99      983.02     44.60 o 
  -6   9   4     1375.77     1388.16     41.00 o 
  -5   9   4      866.93      828.37     29.75 o 
  -4   9   4       21.15       16.05      8.85 o 
  -3   9   4      107.57      136.89     11.97 o 
  -2   9   4      107.55       93.77      8.08 o 
  -1   9   4       68.54      100.19      8.68 o 
   0   9   4       30.50       30.89      5.64 o 
   1   9   4      943.73      932.42     24.60 o 
   2   9   4        0.01        4.70      7.36 o 
   3   9   4        0.88       10.02      5.74 o 
   4   9   4       27.54       25.67     11.11 o 
   5   9   4      671.24      632.59     52.81 o 
   6   9   4        2.17        4.84     14.30 o 
   7   9   4       57.32       65.50     19.48 o 
   8   9   4      497.56      385.15     37.31 o 
   9   9   4       27.16       51.32     17.62 o 
  10   9   4      109.14      156.01     25.42 o 
  11   9   4       16.10       11.79     21.49 o 
  12   9   4        0.16       17.84     20.69 o 
 -12  10   4       88.29       91.49     58.56 o 
 -11  10   4        0.76        5.45     15.86 o 
 -10  10   4     1567.09     1376.16     70.13 o 
  -9  10   4        0.68        6.82     13.07 o 
  -8  10   4     1286.06     1234.28     42.47 o 
  -7  10   4      412.17      428.83     25.84 o 
  -6  10   4        0.36        7.89     11.08 o 
  -5  10   4      847.64      798.59     30.26 o 
  -4  10   4     2597.69     2484.48     58.83 o 
  -3  10   4      931.30      866.73     28.76 o 
  -2  10   4        9.91        7.79      7.07 o 
  -1  10   4        2.69        6.87      4.97 o 
   0  10   4        5.52       -3.35      4.54 o 
   1  10   4      915.64      831.75     21.53 o 
   2  10   4    10633.04    10156.76    186.49 o 
   3  10   4     1399.38     1339.42     34.48 o 
   4  10   4     2498.45     2447.12     71.17 o 
   5  10   4      929.35      978.92     50.72 o 
   6  10   4      762.13      815.51     62.12 o 
   7  10   4      137.43      167.24     26.79 o 
   8  10   4      174.18      183.56     29.15 o 
   9  10   4       62.41       43.21     27.64 o 
  10  10   4       42.98       42.19     22.96 o 
  11  10   4        4.20       34.35     20.69 o 
 -11  11   4       22.62       17.44     29.25 o 
 -10  11   4      636.17      600.95     41.66 o 
  -9  11   4       95.45       87.27     28.44 o 
  -8  11   4      902.95      908.49     65.20 o 
  -7  11   4      700.27      676.96     32.07 o 
  -6  11   4       19.03       33.95     11.64 o 
  -5  11   4     1836.64     1854.05     50.36 o 
  -4  11   4     3726.53     3714.09     81.41 o 
  -3  11   4      329.39      269.17     18.44 o 
  -2  11   4      100.27      107.56     13.83 o 
  -1  11   4      181.45      185.86     15.77 o 
   0  11   4       14.78       19.34      6.51 o 
   1  11   4      460.19      490.97     19.11 o 
   2  11   4      509.06      508.90     19.89 o 
   3  11   4       82.80       88.54     15.45 o 
   4  11   4      457.17      444.96     29.41 o 
   5  11   4     1469.63     1323.32     49.46 o 
   6  11   4       10.51       -1.68     11.97 o 
   7  11   4        1.85       36.87     17.89 o 
   8  11   4      129.22      131.49     26.91 o 
   9  11   4       68.31       80.01     27.91 o 
  10  11   4      221.61      276.85     35.06 o 
  11  11   4       36.89       76.66     25.31 o 
 -11  12   4       63.32       68.63     29.38 o 
 -10  12   4      220.02      178.96     27.30 o 
  -9  12   4      151.71      158.61     25.20 o 
  -8  12   4      268.98      277.39     30.14 o 
  -7  12   4      954.25      936.67     42.91 o 
  -6  12   4       75.92       41.83     17.39 o 
  -5  12   4       34.06       22.78     12.31 o 
  -4  12   4     2614.75     2576.42     63.02 o 
  -3  12   4     2280.92     2025.08     55.75 o 
  -2  12   4      114.99      121.97     14.77 o 
  -1  12   4       72.45       80.80     11.10 o 
   0  12   4     1793.50     1807.98     53.48 o 
   1  12   4     3968.85     3965.42     97.31 o 
   2  12   4     4748.94     4710.60    106.59 o 
   3  12   4     1360.04     1243.85     50.03 o 
   4  12   4       28.28       35.67     13.01 o 
   5  12   4      178.59      188.70     21.49 o 
   6  12   4        0.62        8.41     11.65 o 
   7  12   4       98.75       97.13     21.93 o 
   8  12   4       13.70        2.43     13.44 o 
   9  12   4      123.42      111.95     26.58 o 
  10  12   4      244.32      270.76     35.72 o 
 -11  13   4      221.31      231.09     66.34 o 
 -10  13   4       37.60       53.18     28.70 o 
  -9  13   4       36.10       43.61     17.70 o 
  -8  13   4       29.57       55.37     18.51 o 
  -7  13   4     1068.78      925.38     48.79 o 
  -6  13   4       13.67       10.14     12.61 o 
  -5  13   4      116.44      117.50     16.05 o 
  -4  13   4       88.66      101.56     18.16 o 
  -3  13   4       90.53       81.06     15.96 o 
  -2  13   4      518.92      470.45     26.84 o 
  -1  13   4      798.79      833.46     34.45 o 
   0  13   4      162.59      125.02     18.49 o 
   1  13   4       95.37       90.17     21.08 o 
   2  13   4      157.36      159.00     21.88 o 
   3  13   4       16.01       24.27     11.28 o 
   4  13   4       12.97       24.84     12.76 o 
   5  13   4      295.34      279.88     24.39 o 
   6  13   4      149.25      142.82     20.12 o 
   7  13   4        0.01        3.63     14.55 o 
   8  13   4        3.61       19.26     15.17 o 
   9  13   4      377.30      430.75     46.02 o 
  10  13   4       52.40       86.99     24.26 o 
 -10  14   4       50.18       99.07     32.09 o 
  -9  14   4        3.78       30.81     17.26 o 
  -8  14   4      303.26      289.25     32.49 o 
  -7  14   4      233.54      287.24     31.54 o 
  -6  14   4      147.00      158.58     22.16 o 
  -5  14   4      972.73      951.59     41.02 o 
  -4  14   4      506.19      393.67     36.82 o 
  -3  14   4       29.34       18.62     17.04 o 
  -2  14   4      766.01      723.34     42.22 o 
  -1  14   4        0.10        5.51     13.52 o 
   0  14   4       20.81       57.54     13.72 o 
   1  14   4      394.99      430.09     39.54 o 
   2  14   4        6.68       56.47     20.87 o 
   3  14   4      109.15      115.18     20.39 o 
   4  14   4       17.99       25.14     13.30 o 
   5  14   4      449.54      476.35     31.27 o 
   6  14   4        0.02       17.47     14.05 o 
   7  14   4      121.90      121.08     25.29 o 
   8  14   4       13.17       15.26     15.80 o 
   9  14   4       79.39       56.75     23.47 o 
  -9  15   4       57.50       41.49     26.23 o 
  -8  15   4        0.10       38.31     18.55 o 
  -7  15   4       86.94       78.20     20.14 o 
  -6  15   4      156.19      159.78     38.01 o 
  -5  15   4      479.21      515.13     34.24 o 
  -4  15   4       20.82       28.59     12.57 o 
  -3  15   4      844.50      655.04     79.87 o 
  -2  15   4       31.46       10.22     15.15 o 
  -1  15   4       21.29       20.07     15.91 o 
   0  15   4       50.01       83.77     28.51 o 
   1  15   4      305.37      311.97     34.35 o 
   2  15   4        2.40       17.32     15.37 o 
   3  15   4       15.79       24.01     17.29 o 
   4  15   4       12.97       20.96     13.55 o 
   5  15   4       17.00        3.40     14.69 o 
   6  15   4      180.06      197.51     24.22 o 
   7  15   4        0.00       29.44     16.38 o 
   8  15   4       16.48       14.03     16.17 o 
   9  15   4       41.27       78.12     24.53 o 
  -9  16   4       48.58       87.14     30.04 o 
  -8  16   4       10.88       24.12     19.60 o 
  -7  16   4        4.06       -8.52     25.44 o 
  -6  16   4       33.71       47.22     19.32 o 
  -5  16   4       14.45        7.99     15.70 o 
  -4  16   4      134.10      107.70     34.07 o 
  -3  16   4      279.07      193.46     73.70 o 
  -2  16   4      159.60      185.06     30.18 o 
  -1  16   4       64.17       85.59     22.88 o 
   0  16   4       11.83       50.14     20.09 o 
   1  16   4        3.04       24.78     19.59 o 
   2  16   4      300.65      278.49     35.26 o 
   3  16   4      105.98      147.48     26.75 o 
   4  16   4        0.01        2.43     19.63 o 
   5  16   4        0.00       21.61     21.83 o 
   6  16   4      479.36      511.99     38.59 o 
   7  16   4        9.37       21.29     17.73 o 
   8  16   4      167.77      121.89     28.11 o 
  -8  17   4       42.95       62.06     33.48 o 
  -7  17   4       80.85       99.45     32.60 o 
  -6  17   4      485.46      296.25     64.43 o 
  -5  17   4      348.25      255.51     58.51 o 
  -4  17   4      126.25      147.38     45.92 o 
  -3  17   4       95.00       74.51     78.88 o 
  -2  17   4      384.76      396.11     41.09 o 
  -1  17   4       14.47       39.09     21.39 o 
   0  17   4      168.61      202.04     33.27 o 
   1  17   4        0.00       30.35     21.00 o 
   2  17   4       66.88      136.79     28.79 o 
   3  17   4      104.05      121.06     28.01 o 
   4  17   4       95.79       86.67     26.69 o 
   5  17   4      721.68      805.92    120.72 o 
   6  17   4      264.37      328.53     45.30 o 
   7  17   4        4.57       22.44     24.25 o 
  -7  18   4       92.69       34.07     37.03 o 
  -6  18   4        1.17       17.03     32.59 o 
  -5  18   4       50.99      134.05     45.92 o 
  -4  18   4       39.57       78.51     38.51 o 
  -3  18   4      168.05      185.15     50.36 o 
  -2  18   4       23.28       38.51     31.85 o 
  -1  18   4       15.56       45.02     21.62 o 
   0  18   4      230.76      216.55     34.88 o 
   1  18   4      220.19      259.44     37.75 o 
   2  18   4      505.95      612.20     53.75 o 
   3  18   4      315.52      414.65     59.99 o 
   4  18   4       22.02       39.35     23.82 o 
   5  18   4       23.85       34.70     26.35 o 
   6  18   4       18.91       25.96     22.45 o 
  -5  19   4        0.60       37.03     31.85 o 
  -4  19   4        5.00       34.07     33.33 o 
  -3  19   4      219.67      250.33     57.03 o 
  -2  19   4        9.46      -17.03     27.40 o 
  -1  19   4       89.01      145.90     45.18 o 
   0  19   4       94.66      149.84     33.27 o 
   1  19   4      205.65      257.62     37.89 o 
   2  19   4      428.26      573.67     54.19 o 
   3  19   4       14.33       12.50     22.14 o 
   4  19   4       17.58       38.66     24.15 o 
   5  19   4       74.99      118.56     50.36 o 
  -4  20   4      159.55      202.93     50.36 o 
  -3  20   4      208.38      191.82     52.58 o 
  -2  20   4       26.75       93.32     37.77 o 
  -1  20   4      179.95      219.22     62.21 o 
   0  20   4       59.45       84.43     44.44 o 
   1  20   4       23.47       34.86     26.66 o 
   2  20   4      480.45      619.21     57.54 o 
   3  20   4      181.32      290.73     42.70 o 
 -13   0   5      253.60      245.61     44.80 o 
 -11   0   5       37.50       69.24     25.82 o 
  -9   0   5       36.93       25.11     14.01 o 
  -7   0   5     1499.15     1658.79     53.23 o 
  -5   0   5     1317.60     1250.41     73.08 o 
  -3   0   5     7533.61     7340.09    142.43 o 
  -1   0   5     2913.70     2593.43     58.07 o 
   1   0   5     3955.20     3719.70     97.33 o 
   3   0   5       30.77       33.83     13.59 o 
   5   0   5       12.36       17.77     18.52 o 
   7   0   5      150.03       96.28     34.07 o 
   9   0   5       91.76       78.51     34.07 o 
  11   0   5       37.72      -10.37     28.14 o 
  13   0   5      219.46      186.21     44.06 o 
 -14   1   5       31.88       38.17     22.59 o 
 -13   1   5        9.34       18.03     19.00 o 
 -12   1   5      348.17      309.89     37.87 o 
 -11   1   5     1692.22     1746.01     71.49 o 
 -10   1   5      698.30      715.67     30.06 o 
  -9   1   5        1.77        5.42      7.26 o 
  -8   1   5       51.72       45.56      9.12 o 
  -7   1   5     1229.90     1341.34     29.33 o 
  -6   1   5      720.18      754.72     27.81 o 
  -5   1   5      418.82      459.06     15.96 o 
  -4   1   5     4053.21     3618.69     60.84 o 
  -3   1   5     3019.12     3098.56     55.31 o 
  -2   1   5    24166.07    24409.16    384.92 o 
  -1   1   5     1349.52     1441.53     26.56 o 
   0   1   5    10321.91     9757.45    169.86 o 
   1   1   5     5819.01     5504.65    103.04 o 
   2   1   5      123.11      144.55      8.89 o 
   3   1   5     1077.37     1190.03     32.08 o 
   4   1   5      607.04      507.52     21.68 o 
   5   1   5      250.91      234.92     25.44 o 
   6   1   5       66.10       77.33     13.44 o 
   7   1   5     1291.23     1192.67     61.53 o 
   8   1   5     3159.97     2686.47    111.26 o 
   9   1   5      314.05      245.65     35.21 o 
  10   1   5      447.84      488.92    113.68 o 
  11   1   5      311.28      453.04     43.67 o 
  12   1   5       11.75       19.90     21.18 o 
  13   1   5        0.17       17.53     19.60 o 
 -14   2   5       43.49       69.27     32.20 o 
 -13   2   5        1.81       14.53     18.93 o 
 -12   2   5      235.43      321.29     30.12 o 
 -11   2   5       70.32       91.83     13.81 o 
 -10   2   5      146.79      152.09     14.66 o 
  -9   2   5        3.59       20.05      8.74 o 
  -8   2   5      150.23      150.99     11.82 o 
  -7   2   5       23.38       15.45      6.14 o 
  -6   2   5        1.50        6.98      6.71 o 
  -5   2   5      865.73      894.84     19.45 o 
  -4   2   5      262.27      246.54     10.36 o 
  -3   2   5      788.07      720.47     16.63 o 
  -2   2   5     7766.61     7723.46    108.34 o 
  -1   2   5     1701.24     1584.62     26.97 o 
   0   2   5      496.11      485.49     14.02 o 
   1   2   5     1398.87     1249.97     22.96 o 
   2   2   5      104.50       94.62      7.68 o 
   3   2   5      364.84      395.03     14.88 o 
   4   2   5      472.82      479.03     18.06 o 
   5   2   5        3.65        3.12      7.87 o 
   6   2   5       50.57       35.67     11.83 o 
   7   2   5       26.32       27.51     12.12 o 
   8   2   5        5.99       37.08     16.40 o 
   9   2   5       68.36       85.59     33.24 o 
  10   2   5       22.78       46.23     19.93 o 
  11   2   5        9.38       35.53     20.10 o 
  12   2   5        1.34       23.94     21.59 o 
  13   2   5      218.50      235.72     47.70 o 
 -13   3   5      364.57      331.09     26.03 o 
 -12   3   5       65.74       66.06     16.71 o 
 -11   3   5     1235.72     1368.02     39.74 o 
 -10   3   5      195.35      195.81     17.16 o 
  -9   3   5     1036.41     1064.95     57.67 o 
  -8   3   5        0.04       -5.88      6.67 o 
  -7   3   5     3236.45     3356.61     62.30 o 
  -6   3   5      838.42      837.65     19.69 o 
  -5   3   5     2781.53     2787.98     46.35 o 
  -4   3   5      701.33      706.21     16.73 o 
  -3   3   5     7220.54     7516.83    123.04 o 
  -2   3   5     7234.52     7479.84    100.22 o 
  -1   3   5     6770.56     6398.68    112.73 o 
   0   3   5     9890.76     9824.66    171.25 o 
   1   3   5     3151.50     2857.14     59.99 o 
   2   3   5     3096.20     3065.81     47.73 o 
   3   3   5     1038.03      927.11     24.02 o 
   4   3   5     2481.10     2875.43     63.56 o 
   5   3   5     3338.79     3334.41     73.51 o 
   6   3   5     2176.67     1977.03     52.96 o 
   7   3   5      263.27      302.70     26.94 o 
   8   3   5     8854.28     7826.18    283.92 o 
   9   3   5      304.60      301.92     25.89 o 
  10   3   5      837.76      913.40     79.90 o 
  11   3   5       74.80      102.77     26.19 o 
  12   3   5      161.05      218.20     46.19 o 
  13   3   5        0.04        8.09     23.03 o 
 -13   4   5        7.30        5.60     14.53 o 
 -12   4   5       85.83      146.11     19.65 o 
 -11   4   5       16.44       24.03     12.45 o 
 -10   4   5       64.09       52.30     12.46 o 
  -9   4   5       10.50        3.81      9.68 o 
  -8   4   5      303.78      333.68     19.29 o 
  -7   4   5      103.99      106.73     10.54 o 
  -6   4   5       75.41       54.56      6.62 o 
  -5   4   5        5.06       17.33      4.43 o 
  -4   4   5      160.69      140.10      7.31 o 
  -3   4   5     2589.67     2575.27     40.02 o 
  -2   4   5      270.91      292.58     11.27 o 
  -1   4   5       57.32       63.97      4.88 o 
   0   4   5       20.82        2.02      4.43 o 
   1   4   5      157.20      168.64      7.77 o 
   2   4   5        0.02        5.06      4.06 o 
   3   4   5      309.20      323.94     13.76 o 
   4   4   5        8.22       27.37      6.37 o 
   5   4   5        6.06       20.39      6.58 o 
   6   4   5       94.50       84.79     11.48 o 
   7   4   5       18.95       30.12     12.36 o 
   8   4   5      239.62      242.09     48.43 o 
   9   4   5      731.68      652.88     36.81 o 
  10   4   5        0.06        3.24     12.90 o 
  11   4   5      107.56      123.15     23.29 o 
  12   4   5        7.35        7.63     21.77 o 
  13   4   5      175.91      175.05     36.08 o 
 -13   5   5        8.25       24.83     20.53 o 
 -12   5   5        0.31       -3.00     17.37 o 
 -11   5   5       87.72       62.33     22.14 o 
 -10   5   5       10.66       14.73     11.60 o 
  -9   5   5      660.91      712.09     29.87 o 
  -8   5   5     3708.83     3913.70     87.59 o 
  -7   5   5      581.71      618.33     22.09 o 
  -6   5   5      991.67     1074.65     27.15 o 
  -5   5   5      498.78      435.04     12.65 o 
  -4   5   5      308.53      294.40     13.43 o 
  -3   5   5      904.87      811.61     18.98 o 
  -2   5   5     3458.03     3723.25     63.82 o 
  -1   5   5      127.06      125.02      7.38 o 
   0   5   5     2238.77     2495.81     44.95 o 
   1   5   5     5707.47     6099.00    132.05 o 
   2   5   5    11257.92    12363.45    251.12 o 
   3   5   5     4616.18     5294.74     88.39 o 
   4   5   5      197.41      232.22     13.72 o 
   5   5   5      934.16      948.98     30.61 o 
   6   5   5       89.41       56.02     11.41 o 
   7   5   5       17.20       22.41     12.59 o 
   8   5   5      320.94      298.59     27.37 o 
   9   5   5        5.52        0.97     12.55 o 
  10   5   5        0.44       15.87     13.17 o 
  11   5   5       25.76       40.73     21.49 o 
  12   5   5      140.01      138.50     48.35 o 
 -13   6   5       15.16       41.59     21.71 o 
 -12   6   5      129.54      145.66     28.64 o 
 -11   6   5       43.27       36.59     25.76 o 
 -10   6   5      111.01       98.62     19.00 o 
  -9   6   5      430.83      436.68     28.56 o 
  -8   6   5       54.33       65.31     16.41 o 
  -7   6   5      630.15      676.16     24.13 o 
  -6   6   5      327.94      342.75     21.33 o 
  -5   6   5       19.84       14.13      5.67 o 
  -4   6   5       60.23       69.08      8.42 o 
  -3   6   5     1006.09     1082.65     22.92 o 
  -2   6   5      176.02      166.60      8.60 o 
  -1   6   5      374.41      321.58     12.61 o 
   0   6   5       10.58       19.59      4.17 o 
   1   6   5        0.97        7.29      3.80 o 
   2   6   5        0.17        5.32      5.87 o 
   3   6   5      206.54      218.33     12.21 o 
   4   6   5      194.18      212.01     10.80 o 
   5   6   5      305.84      286.06     14.86 o 
   6   6   5      156.16      142.79     16.27 o 
   7   6   5      212.37      181.02     21.48 o 
   8   6   5       47.28       57.72     16.54 o 
   9   6   5       56.38       38.34     15.82 o 
  10   6   5      110.84      113.73     20.73 o 
  11   6   5        5.27        7.23     15.94 o 
  12   6   5       37.36       70.59     21.13 o 
 -13   7   5        1.95       20.07     21.93 o 
 -12   7   5       60.43       48.63     23.57 o 
 -11   7   5      432.15      372.28     44.05 o 
 -10   7   5       76.46      100.23     22.30 o 
  -9   7   5       40.34       49.87     15.15 o 
  -8   7   5      148.79      170.55     19.96 o 
  -7   7   5      157.59      149.37     17.59 o 
  -6   7   5      705.96      704.93     28.32 o 
  -5   7   5      169.15      161.54      9.62 o 
  -4   7   5     3003.80     3322.05     57.09 o 
  -3   7   5     4964.49     5653.38     90.20 o 
  -2   7   5     1253.49     1303.04     32.31 o 
  -1   7   5      497.77      578.60     19.16 o 
   0   7   5      172.98      161.75      9.16 o 
   1   7   5     1721.09     1791.54     35.52 o 
   2   7   5       83.77       97.84      8.41 o 
   3   7   5      496.90      542.50     21.14 o 
   4   7   5        0.09        2.99      6.25 o 
   5   7   5     1003.67      998.86     34.55 o 
   6   7   5      412.14      448.46     25.82 o 
   7   7   5      196.79      189.10     22.63 o 
   8   7   5       13.14       27.68     14.31 o 
   9   7   5       16.03       25.98     14.95 o 
  10   7   5        0.99        8.88     16.17 o 
  11   7   5       54.45       57.19     19.84 o 
  12   7   5      192.49      246.44     31.21 o 
 -13   8   5       10.16       32.37     23.78 o 
 -12   8   5        0.00       15.75     22.77 o 
 -11   8   5       14.16       27.41     20.37 o 
 -10   8   5      167.47      179.27     31.88 o 
  -9   8   5      142.11      114.15     25.25 o 
  -8   8   5     2011.72     1969.89     61.74 o 
  -7   8   5        5.19        4.63      8.49 o 
  -6   8   5       46.65       65.17     11.44 o 
  -5   8   5       72.51       77.31     11.25 o 
  -4   8   5     2824.32     2993.07     58.62 o 
  -3   8   5      292.02      307.20     13.57 o 
  -2   8   5       27.16       11.65      5.89 o 
  -1   8   5      289.66      342.20     14.31 o 
   0   8   5      115.19      119.28      8.68 o 
   1   8   5      136.38      161.94      9.06 o 
   2   8   5      252.23      273.95     11.29 o 
   3   8   5      151.54      166.15     10.40 o 
   4   8   5       97.26      108.35     15.27 o 
   5   8   5      685.70      683.66     29.25 o 
   6   8   5      183.52      183.62     18.86 o 
   7   8   5       32.32       30.29     14.07 o 
   8   8   5        5.31       24.23     14.82 o 
   9   8   5       26.38       41.60     18.81 o 
  10   8   5       24.52       34.85     16.47 o 
  11   8   5      176.31      220.41     29.87 o 
  12   8   5       21.29       41.04     20.60 o 
 -12   9   5      102.12       88.24     28.97 o 
 -11   9   5      297.50      350.72     31.89 o 
 -10   9   5       53.13       17.51     18.60 o 
  -9   9   5       57.72       22.25     13.81 o 
  -8   9   5     2042.95     1998.64     54.89 o 
  -7   9   5      573.91      583.95     30.80 o 
  -6   9   5        0.22       11.46      9.17 o 
  -5   9   5       61.75       83.44     17.66 o 
  -4   9   5      184.12      191.68     16.43 o 
  -3   9   5        7.07       21.64      7.05 o 
  -2   9   5      549.16      606.69     22.23 o 
  -1   9   5     4458.47     4443.58     92.79 o 
   0   9   5       49.70       56.88      6.69 o 
   1   9   5     3200.78     3612.24     62.15 o 
   2   9   5       39.48       30.26      7.09 o 
   3   9   5      594.31      560.03     20.16 o 
   4   9   5      151.38      113.16     15.75 o 
   5   9   5     3799.67     3767.34    101.37 o 
   6   9   5      603.32      633.29     57.27 o 
   7   9   5      665.24      552.99     36.15 o 
   8   9   5      191.05      160.11     30.47 o 
   9   9   5        8.60       -0.99     15.10 o 
  10   9   5       31.11       54.03     19.36 o 
  11   9   5       26.57       20.71     19.39 o 
 -12  10   5       56.87       59.23     26.63 o 
 -11  10   5       19.61       50.37     18.62 o 
 -10  10   5        8.88       22.01     16.92 o 
  -9  10   5      376.43      384.62     32.55 o 
  -8  10   5      524.30      521.43     32.40 o 
  -7  10   5      111.64       92.21     17.66 o 
  -6  10   5        2.14       -9.73      9.55 o 
  -5  10   5     3390.90     3207.08     72.84 o 
  -4  10   5      145.97      160.99     17.06 o 
  -3  10   5      241.86      260.85     24.10 o 
  -2  10   5      252.19      292.78     17.88 o 
  -1  10   5        0.85        6.97      6.84 o 
   0  10   5       81.79       55.88      9.33 o 
   1  10   5        7.25       11.34      5.77 o 
   2  10   5       96.77       94.48     14.12 o 
   3  10   5      198.51      197.46     13.87 o 
   4  10   5     3786.84     3584.90     85.02 o 
   5  10   5     2282.69     2104.69     78.66 o 
   6  10   5      200.51      161.63     25.08 o 
   7  10   5        3.28       21.04     18.03 o 
   8  10   5       11.77       13.87     17.85 o 
   9  10   5      127.61      105.17     26.47 o 
  10  10   5      167.39      161.31     30.70 o 
  11  10   5      109.07       85.80     32.85 o 
 -12  11   5       66.26       66.60     28.84 o 
 -11  11   5        0.27        3.61     24.29 o 
 -10  11   5       32.42       36.84     17.82 o 
  -9  11   5       47.21       37.53     16.86 o 
  -8  11   5       58.42       57.65     17.61 o 
  -7  11   5     1885.74     1742.95     76.24 o 
  -6  11   5       11.74       30.65     11.03 o 
  -5  11   5     7491.71     7224.40    142.43 o 
  -4  11   5      279.51      312.70     20.24 o 
  -3  11   5       70.92       62.11     11.17 o 
  -2  11   5        0.02        4.22      7.09 o 
  -1  11   5      205.54      198.36     14.28 o 
   0  11   5      166.17      182.49     19.71 o 
   1  11   5        2.25       11.05      7.20 o 
   2  11   5      378.53      366.26     20.85 o 
   3  11   5      231.95      186.02     20.19 o 
   4  11   5      534.61      528.25     31.52 o 
   5  11   5      308.07      329.17     40.72 o 
   6  11   5      262.55      246.12     30.86 o 
   7  11   5       92.02       80.29     23.28 o 
   8  11   5      209.84      165.24     29.42 o 
   9  11   5        6.62       24.30     35.05 o 
  10  11   5      152.11      126.92     27.47 o 
  11  11   5      132.03      143.48     37.36 o 
 -11  12   5        4.86        7.86     24.06 o 
 -10  12   5       64.09       79.25     20.88 o 
  -9  12   5      470.05      375.43     39.11 o 
  -8  12   5        0.07       35.22     17.02 o 
  -7  12   5       12.69       22.71     14.01 o 
  -6  12   5      454.86      432.24     29.84 o 
  -5  12   5       94.70      140.20     16.61 o 
  -4  12   5     1460.45     1393.51     41.64 o 
  -3  12   5      181.87      178.88     21.47 o 
  -2  12   5      777.83      684.33     26.81 o 
  -1  12   5       19.78       15.46      8.54 o 
   0  12   5        0.45       12.66      9.78 o 
   1  12   5     1251.06     1184.24     35.98 o 
   2  12   5       46.14       50.14     14.12 o 
   3  12   5      771.36      851.54     42.72 o 
   4  12   5      919.79      836.52     38.98 o 
   5  12   5      265.76      261.12     25.82 o 
   6  12   5      113.36      120.37     20.45 o 
   7  12   5       28.64       40.39     16.68 o 
   8  12   5       96.09      124.99     21.03 o 
   9  12   5        7.80       29.81     19.96 o 
  10  12   5        6.65       21.81     20.70 o 
 -11  13   5       12.41       30.89     25.76 o 
 -10  13   5        1.88        2.04     26.05 o 
  -9  13   5       16.66       23.73     15.50 o 
  -8  13   5       44.32       77.68     20.39 o 
  -7  13   5       49.73       31.50     26.52 o 
  -6  13   5       13.93        8.51     12.74 o 
  -5  13   5     2629.02     2382.08     80.63 o 
  -4  13   5      388.25      396.08     24.02 o 
  -3  13   5       82.50       43.30     14.19 o 
  -2  13   5     1174.49     1100.95     47.14 o 
  -1  13   5      535.56      541.40     34.39 o 
   0  13   5        6.13        2.73     11.44 o 
   1  13   5      201.23      318.86     33.85 o 
   2  13   5     2582.32     2418.85     80.58 o 
   3  13   5      362.03      351.95     25.13 o 
   4  13   5       39.86       48.45     14.56 o 
   5  13   5       10.27       12.90     12.35 o 
   6  13   5      267.90      255.49     25.30 o 
   7  13   5      154.00      149.01     25.54 o 
   8  13   5       33.23       26.31     16.12 o 
   9  13   5       10.88       19.60     17.74 o 
  10  13   5      138.17      105.52     27.49 o 
 -10  14   5       15.06       32.03     25.92 o 
  -9  14   5       15.89       11.75     16.17 o 
  -8  14   5      168.87      173.76     27.30 o 
  -7  14   5      464.79      487.21     38.65 o 
  -6  14   5       46.55       40.60     16.50 o 
  -5  14   5        1.94       12.90     13.10 o 
  -4  14   5      307.91      277.74     21.57 o 
  -3  14   5      260.08      240.77     22.68 o 
  -2  14   5      179.65      170.98     20.32 o 
  -1  14   5      482.22      464.90     41.21 o 
   0  14   5      115.69       80.23     17.22 o 
   1  14   5      986.14     1050.03     58.90 o 
   2  14   5      907.90      832.56     54.20 o 
   3  14   5        2.33       14.63     14.20 o 
   4  14   5       42.95       50.64     19.35 o 
   5  14   5        0.08       20.21     13.45 o 
   6  14   5       43.08       49.01     15.71 o 
   7  14   5       62.14       55.13     16.16 o 
   8  14   5       42.69       60.69     17.82 o 
   9  14   5      375.47      374.86     43.86 o 
  -9  15   5      263.28      273.31     64.06 o 
  -8  15   5      272.88      240.83     30.82 o 
  -7  15   5        2.69       26.06     20.56 o 
  -6  15   5       61.47       74.51     20.86 o 
  -5  15   5        0.54       16.30     14.05 o 
  -4  15   5      651.56      623.23     39.66 o 
  -3  15   5      113.05       88.22     19.24 o 
  -2  15   5      121.30      109.71     21.08 o 
  -1  15   5       42.70       15.20     26.28 o 
   0  15   5      260.98      258.82     32.35 o 
   1  15   5       45.93       38.88     31.48 o 
   2  15   5       82.67      140.04     28.54 o 
   3  15   5       23.58       44.80     24.25 o 
   4  15   5       41.60       30.11     21.30 o 
   5  15   5       20.27       25.20     16.18 o 
   6  15   5        7.62       22.33     15.21 o 
   7  15   5        8.46       32.47     16.58 o 
   8  15   5       59.83       83.32     20.50 o 
   9  15   5       19.36       49.00     23.49 o 
  -9  16   5        1.06       -6.44     23.77 o 
  -8  16   5       53.41       62.61     21.50 o 
  -7  16   5        0.85       29.40     18.98 o 
  -6  16   5       13.43       14.76     17.10 o 
  -5  16   5        4.84       29.48     16.84 o 
  -4  16   5       16.68       34.70     28.88 o 
  -3  16   5      122.61      161.06     59.25 o 
  -2  16   5      350.72      334.06     66.34 o 
  -1  16   5        4.55       66.74     19.75 o 
   0  16   5      761.27      703.32     51.95 o 
   1  16   5        0.63       34.56     19.51 o 
   2  16   5      115.26       75.98     21.40 o 
   3  16   5       83.99       94.41     29.42 o 
   4  16   5      137.88      184.47     49.25 o 
   5  16   5      210.70      268.31     40.28 o 
   6  16   5        0.03       10.66     15.04 o 
   7  16   5       54.33       47.94     20.52 o 
   8  16   5      106.92      113.30     29.30 o 
  -8  17   5       36.62       72.72     46.58 o 
  -7  17   5      112.09      126.10     34.64 o 
  -6  17   5       47.73       39.99     38.51 o 
  -5  17   5      110.45       75.54     39.25 o 
  -4  17   5       82.02      203.67     54.07 o 
  -3  17   5      388.56      284.52     42.04 o 
  -2  17   5       23.00       61.47     36.29 o 
  -1  17   5      220.82      237.72     83.69 o 
   0  17   5      211.75      237.72     34.75 o 
   1  17   5      584.94      619.02    108.50 o 
   2  17   5        7.23       12.27     20.63 o 
   3  17   5        0.38       29.88     54.07 o 
   4  17   5      187.11      236.21     59.99 o 
   5  17   5        1.77       47.56     24.84 o 
   6  17   5        0.15       30.65     25.26 o 
   7  17   5      221.91      226.53     42.94 o 
  -7  18   5       24.55       15.55     31.85 o 
  -6  18   5      192.22      205.89     56.29 o 
  -5  18   5      165.03      103.69     40.73 o 
  -4  18   5      573.21      575.46     78.51 o 
  -3  18   5      126.87       99.24     38.51 o 
  -2  18   5      144.10      185.15     48.88 o 
  -1  18   5       48.44       30.37     31.85 o 
   0  18   5      106.98      170.64     31.85 o 
   1  18   5        2.19       18.83     23.33 o 
   2  18   5      220.97      231.41     36.48 o 
   3  18   5      381.14      394.17     44.48 o 
   4  18   5       38.98       94.10     29.51 o 
   5  18   5        6.05       23.85     25.60 o 
   6  18   5       51.62       56.54     29.31 o 
  -5  19   5      543.47      454.74     72.58 o 
  -4  19   5       53.67       88.87     42.96 o 
  -3  19   5      341.83      308.84     62.21 o 
  -2  19   5      568.27      575.46     77.76 o 
  -1  19   5      300.78      403.64     72.58 o 
   0  19   5       43.53       68.88     43.70 o 
   1  19   5      923.71     1026.30     68.94 o 
   2  19   5      102.02      122.59     32.27 o 
   3  19   5      132.08      164.22     68.88 o 
   4  19   5       87.70      122.68     59.99 o 
   5  19   5       65.68       93.19     50.36 o 
  -4  20   5      440.38      466.59     73.32 o 
  -3  20   5       71.94      121.46     44.44 o 
  -2  20   5      260.87      355.50     64.43 o 
  -1  20   5       27.82       25.18     38.51 o 
   0  20   5      107.31      219.96     62.21 o 
   1  20   5       65.14       90.36     45.18 o 
   2  20   5       76.77      147.24     33.98 o 
   3  20   5       23.51       86.30     29.50 o 
 -14   0   6       20.54       18.99     30.05 o 
 -12   0   6     3676.56     3724.12    168.33 o 
 -10   0   6      488.33      589.18     37.33 o 
  -8   0   6      309.08      380.66     34.21 o 
  -6   0   6     6672.56     7060.46    191.40 o 
  -4   0   6      481.09      472.83     17.89 o 
  -2   0   6   779063.69   710098.31  16474.19 o 
   0   0   6     1385.17     1363.96     34.67 o 
   2   0   6    12195.26    11561.03    366.24 o 
   4   0   6     3775.42     3705.18    133.02 o 
   6   0   6      725.26      676.92     59.25 o 
   8   0   6     3082.70     2604.01    154.79 o 
  10   0   6      139.81      222.93     54.07 o 
  12   0   6      254.23      353.93     53.57 o 
 -14   1   6      137.50       79.85     35.97 o 
 -13   1   6       62.39      103.80     23.97 o 
 -12   1   6       15.31       46.00     18.98 o 
 -11   1   6      235.57      274.78     26.56 o 
 -10   1   6        0.03        8.04     11.13 o 
  -9   1   6       50.59       53.44      8.85 o 
  -8   1   6      287.79      303.67     16.17 o 
  -7   1   6      518.86      580.89     27.20 o 
  -6   1   6      377.03      377.53     23.16 o 
  -5   1   6     1488.52     1520.30     34.20 o 
  -4   1   6        0.93       -1.57      4.02 o 
  -3   1   6     2919.09     2957.35     49.63 o 
  -2   1   6    60364.64    59299.58    809.64 o 
  -1   1   6     2108.12     1985.38     31.03 o 
   0   1   6       72.71       63.65      9.41 o 
   1   1   6      433.24      454.49     17.21 o 
   2   1   6       42.09       50.17      7.62 o 
   3   1   6        9.34        7.91      5.52 o 
   4   1   6      178.94      150.80     12.74 o 
   5   1   6       27.44       23.17     14.96 o 
   6   1   6        8.03        3.13     15.18 o 
   7   1   6     1002.69      824.09     89.61 o 
   8   1   6     2082.00     1859.25     86.66 o 
   9   1   6       12.77       39.71     22.96 o 
  10   1   6       54.50      110.58     32.59 o 
  11   1   6        0.14       11.12     18.38 o 
  12   1   6      110.94      174.35     32.74 o 
  13   1   6       21.92       59.29     23.23 o 
 -14   2   6       11.13       11.58     30.76 o 
 -13   2   6      134.86      131.10     31.99 o 
 -12   2   6      594.39      597.05     37.77 o 
 -11   2   6      187.65      211.20     17.88 o 
 -10   2   6       18.19       26.39     10.13 o 
  -9   2   6      185.98      210.81     16.49 o 
  -8   2   6       22.73        9.22      7.03 o 
  -7   2   6      560.17      614.59     20.00 o 
  -6   2   6       69.36       89.10      7.45 o 
  -5   2   6     1391.74     1152.03     25.76 o 
  -4   2   6      503.77      406.66     13.87 o 
  -3   2   6     5970.62     6155.07    102.58 o 
  -2   2   6    24979.57    24680.35    384.10 o 
  -1   2   6    46240.64    45972.41    668.65 o 
   0   2   6      643.94      677.62     17.97 o 
   1   2   6     1997.24     1763.99     38.00 o 
   2   2   6     2229.85     2363.02     47.92 o 
   3   2   6    14795.65    14766.71    260.47 o 
   4   2   6     1979.56     2058.84     45.65 o 
   5   2   6      470.51      371.83     21.65 o 
   6   2   6      128.89      108.58     14.89 o 
   7   2   6      117.56      100.08     17.21 o 
   8   2   6     1586.25     1389.72     71.74 o 
   9   2   6      272.39      284.65     32.18 o 
  10   2   6       80.44       72.53     21.93 o 
  11   2   6       99.10      150.04     29.53 o 
  12   2   6      209.66      217.03     36.18 o 
  13   2   6       47.40      111.01     30.56 o 
 -13   3   6        2.54       45.19     30.57 o 
 -12   3   6       14.03       25.14     12.85 o 
 -11   3   6        0.39        8.36      9.97 o 
 -10   3   6      189.08      213.92     18.30 o 
  -9   3   6       21.41       32.23     10.82 o 
  -8   3   6      517.06      570.66     20.97 o 
  -7   3   6      144.84      138.46      9.31 o 
  -6   3   6     1050.94     1121.94     23.94 o 
  -5   3   6       28.07       31.01      5.14 o 
  -4   3   6      208.89      276.71     10.25 o 
  -3   3   6     6260.92     6315.68    105.36 o 
  -2   3   6     4563.66     4384.60     64.07 o 
  -1   3   6    13629.30    13510.53    199.93 o 
   0   3   6        5.08        1.91      4.94 o 
   1   3   6      611.41      578.94     17.25 o 
   2   3   6       31.37       18.30      4.56 o 
   3   3   6     2151.87     2085.19     44.78 o 
   4   3   6      694.56      734.85     23.68 o 
   5   3   6       33.00       22.54      8.86 o 
   6   3   6       84.48       94.74     14.36 o 
   7   3   6     1301.63     1137.96     42.73 o 
   8   3   6       42.09       52.05     13.52 o 
   9   3   6       82.69       73.37     16.15 o 
  10   3   6       94.64       77.26     24.09 o 
  11   3   6        3.03        5.77     19.10 o 
  12   3   6       13.92       68.76     24.91 o 
  13   3   6       90.72      104.14     31.17 o 
 -13   4   6       18.11       22.92     21.31 o 
 -12   4   6      493.03      490.39     35.56 o 
 -11   4   6       27.12       15.57     11.59 o 
 -10   4   6        2.70       17.45     11.19 o 
  -9   4   6      141.13      161.65     16.29 o 
  -8   4   6       13.89       10.53      6.57 o 
  -7   4   6      383.28      353.36     18.27 o 
  -6   4   6     5156.54     5287.85     82.29 o 
  -5   4   6     2074.34     1973.33     37.31 o 
  -4   4   6      227.63      242.18      8.88 o 
  -3   4   6      482.30      507.28     10.73 o 
  -2   4   6     1920.30     2273.00     50.41 o 
  -1   4   6     1650.80     1579.61     30.69 o 
   0   4   6     8264.09     8606.86    140.12 o 
   1   4   6     3464.08     3295.35     67.31 o 
   2   4   6     9818.67    10300.75    157.55 o 
   3   4   6     2177.67     2463.34     46.52 o 
   4   4   6     1543.97     1772.93     40.83 o 
   5   4   6       15.34       19.76      8.45 o 
   6   4   6       11.72        7.44      9.85 o 
   7   4   6     1799.77     1571.24     58.47 o 
   8   4   6      812.76      737.14     37.65 o 
   9   4   6       41.19       23.94     13.83 o 
  10   4   6      903.85      866.13     44.23 o 
  11   4   6        9.33       18.20     20.56 o 
  12   4   6       98.19       92.98     28.60 o 
 -13   5   6       48.90       43.73     43.13 o 
 -12   5   6       56.42       98.50     48.88 o 
 -11   5   6       18.26       28.41     16.38 o 
 -10   5   6      628.71      640.71     34.71 o 
  -9   5   6       40.13       41.52     12.59 o 
  -8   5   6     1112.46     1156.47     36.69 o 
  -7   5   6      265.87      291.71     16.03 o 
  -6   5   6        0.01        5.55      5.18 o 
  -5   5   6      232.97      248.42     13.99 o 
  -4   5   6      279.53      318.38      9.09 o 
  -3   5   6      908.08      854.17     19.84 o 
  -2   5   6     1465.47     1408.75     28.45 o 
  -1   5   6      830.01      855.48     21.08 o 
   0   5   6      136.83      192.59      8.31 o 
   1   5   6        0.03       -6.67      3.66 o 
   2   5   6     1102.68     1223.87     30.31 o 
   3   5   6       24.12       38.21      7.70 o 
   4   5   6      576.56      658.85     36.82 o 
   5   5   6       10.84        9.96      5.98 o 
   6   5   6      251.03      236.25     19.20 o 
   7   5   6      161.85      139.94     22.77 o 
   8   5   6      313.40      309.92     26.99 o 
   9   5   6       55.59       85.26     18.31 o 
  10   5   6      226.69      225.31     26.89 o 
  11   5   6        8.59        0.60     20.64 o 
  12   5   6        0.00        4.68     22.31 o 
 -13   6   6       11.61       34.53     22.93 o 
 -12   6   6        0.45       20.63     19.25 o 
 -11   6   6      137.55      142.15     33.88 o 
 -10   6   6       22.27        6.40     14.86 o 
  -9   6   6       16.21       17.81     14.96 o 
  -8   6   6      547.71      531.61     31.54 o 
  -7   6   6      204.13      221.46     15.00 o 
  -6   6   6       23.04       23.48      5.22 o 
  -5   6   6       12.72        4.19      4.68 o 
  -4   6   6      183.29      206.23      9.17 o 
  -3   6   6      164.90      158.24      9.27 o 
  -2   6   6      215.09      266.46     11.91 o 
  -1   6   6     2041.90     2029.60     41.37 o 
   0   6   6      144.40      195.41     11.41 o 
   1   6   6        1.67        7.99      5.06 o 
   2   6   6     2632.19     3135.35     93.40 o 
   3   6   6     1020.99     1285.13     32.34 o 
   4   6   6     2305.31     2413.42     57.79 o 
   5   6   6        8.23       -0.02      7.82 o 
   6   6   6     1653.06     1426.91     59.33 o 
   7   6   6       11.28       12.21     12.27 o 
   8   6   6       75.38       70.44     17.08 o 
   9   6   6     1084.78     1025.53     48.78 o 
  10   6   6       48.51       19.10     15.86 o 
  11   6   6      468.77      476.01     70.98 o 
  12   6   6       69.28       48.23     24.19 o 
 -13   7   6       37.94       15.90     23.58 o 
 -12   7   6        0.78       12.98     19.42 o 
 -11   7   6        2.99       35.02     21.37 o 
 -10   7   6        0.96        0.60     14.60 o 
  -9   7   6      431.32      429.65     34.36 o 
  -8   7   6      152.62      178.45     19.68 o 
  -7   7   6      258.91      298.95     18.97 o 
  -6   7   6      447.02      486.06     21.99 o 
  -5   7   6       10.19       13.97      5.94 o 
  -4   7   6       23.93       27.45      5.42 o 
  -3   7   6       62.07       64.38      6.57 o 
  -2   7   6     1052.54     1123.74     26.27 o 
  -1   7   6     2343.23     2331.04     52.21 o 
   0   7   6     1701.66     1879.34     40.21 o 
   1   7   6       15.29       27.32      5.08 o 
   2   7   6      350.41      387.78     15.95 o 
   3   7   6       16.60       16.18      5.42 o 
   4   7   6        0.02        5.53      6.36 o 
   5   7   6       69.50       76.61     13.43 o 
   6   7   6       10.65       34.32     11.93 o 
   7   7   6      135.19      107.01     20.63 o 
   8   7   6        5.57       -5.02     13.11 o 
   9   7   6        7.97       16.13     16.46 o 
  10   7   6       41.55       39.85     18.33 o 
  11   7   6        1.74       15.55     16.74 o 
  12   7   6      123.18      131.89     26.06 o 
 -13   8   6        0.16       28.74     23.80 o 
 -12   8   6       13.38        5.16     17.26 o 
 -11   8   6        0.74       14.59     27.79 o 
 -10   8   6      299.29      305.45     29.29 o 
  -9   8   6       70.32       70.89     15.88 o 
  -8   8   6      438.18      478.57     34.50 o 
  -7   8   6      227.71      175.50     16.46 o 
  -6   8   6     1036.11     1013.66     32.77 o 
  -5   8   6       61.50       69.69     12.10 o 
  -4   8   6      167.00      171.84     10.53 o 
  -3   8   6     1170.52     1142.04     27.93 o 
  -2   8   6      290.86      249.44     14.81 o 
  -1   8   6       48.28       52.52      6.85 o 
   0   8   6       83.91      121.60      8.58 o 
   1   8   6      124.04      227.90     11.78 o 
   2   8   6       17.53       24.30      5.38 o 
   3   8   6       99.35       77.93     10.49 o 
   4   8   6     3940.36     3937.71    102.44 o 
   5   8   6      439.49      500.46     26.79 o 
   6   8   6      759.70      719.63     33.18 o 
   7   8   6      548.48      565.51     37.28 o 
   8   8   6        7.94        8.90     14.14 o 
   9   8   6      187.95      212.95     27.61 o 
  10   8   6      151.11      142.65     24.25 o 
  11   8   6       30.04       55.69     21.04 o 
  12   8   6       16.11        5.71     17.64 o 
 -12   9   6       21.11       20.59     24.36 o 
 -11   9   6      160.55      137.89     23.21 o 
 -10   9   6       37.01       60.21     18.38 o 
  -9   9   6      523.22      510.87     32.45 o 
  -8   9   6      271.12      294.89     26.13 o 
  -7   9   6      272.41      234.34     19.37 o 
  -6   9   6      171.45      165.76     15.86 o 
  -5   9   6      512.98      531.63     23.71 o 
  -4   9   6       12.76        8.13      7.92 o 
  -3   9   6     1608.81     1547.32     35.45 o 
  -2   9   6      373.99      398.40     19.10 o 
  -1   9   6       11.59       15.14      5.11 o 
   0   9   6        0.71       -0.02      4.59 o 
   1   9   6      496.48      490.96     17.38 o 
   2   9   6      714.96      719.56     26.66 o 
   3   9   6        0.61        2.19      5.82 o 
   4   9   6     2927.04     2966.72     82.96 o 
   5   9   6        0.03        7.68     11.82 o 
   6   9   6       83.94       52.67     15.16 o 
   7   9   6      141.16      141.57     21.56 o 
   8   9   6       13.50       44.47     18.29 o 
   9   9   6        0.85        9.98     15.40 o 
  10   9   6        1.86       30.69     23.09 o 
  11   9   6       35.11       34.69     19.26 o 
 -12  10   6        1.08       12.83     22.58 o 
 -11  10   6       13.57        1.62     15.01 o 
 -10  10   6       44.01       17.08     16.22 o 
  -9  10   6       48.13       30.12     15.68 o 
  -8  10   6     1320.11     1337.02     49.34 o 
  -7  10   6      322.91      359.77     42.01 o 
  -6  10   6      141.89      160.34     16.75 o 
  -5  10   6      550.05      560.59     25.75 o 
  -4  10   6        3.16       10.40      8.66 o 
  -3  10   6      563.47      552.43     23.21 o 
  -2  10   6      423.66      486.26     28.48 o 
  -1  10   6     1178.67     1266.98     44.99 o 
   0  10   6        6.46       13.29      5.61 o 
   1  10   6     1866.40     1908.66     61.91 o 
   2  10   6      720.33      676.90     29.65 o 
   3  10   6      369.77      375.04     23.50 o 
   4  10   6     2852.88     2944.72     73.56 o 
   5  10   6     3841.24     3646.93    117.14 o 
   6  10   6     1826.75     1733.76     71.70 o 
   7  10   6      232.68      176.59     28.40 o 
   8  10   6       70.61       71.61     23.83 o 
   9  10   6        4.36       38.96     21.09 o 
  10  10   6      158.52      192.43     38.26 o 
  11  10   6       40.81       49.16     24.94 o 
 -11  11   6        4.50       28.26     23.99 o 
 -10  11   6      499.91      468.42     37.31 o 
  -9  11   6       34.83       69.71     18.06 o 
  -8  11   6      372.39      360.23     35.64 o 
  -7  11   6      178.03      170.98     21.38 o 
  -6  11   6      199.55      223.45     22.50 o 
  -5  11   6       19.11       14.89      9.79 o 
  -4  11   6      141.77      112.73     18.82 o 
  -3  11   6        2.61        5.85      8.46 o 
  -2  11   6      113.09       56.33     10.15 o 
  -1  11   6      251.84      243.97     15.62 o 
   0  11   6        0.51        7.13      6.55 o 
   1  11   6       76.58       81.31     10.27 o 
   2  11   6      276.72      262.74     16.40 o 
   3  11   6      829.84      822.42     32.17 o 
   4  11   6      423.56      420.84     29.05 o 
   5  11   6      239.96      274.08     25.52 o 
   6  11   6      254.74      230.11     36.08 o 
   7  11   6        8.37       15.92     18.80 o 
   8  11   6      349.64      358.29     38.54 o 
   9  11   6        0.68        6.56     20.35 o 
  10  11   6       41.01       44.02     37.98 o 
  11  11   6       26.76       52.37     25.92 o 
 -11  12   6      123.72      105.92     32.25 o 
 -10  12   6       94.34       81.31     25.17 o 
  -9  12   6      373.80      368.87     34.44 o 
  -8  12   6     1069.06     1070.63     75.47 o 
  -7  12   6        2.18       19.09     13.55 o 
  -6  12   6        0.19        3.89     14.24 o 
  -5  12   6      410.08      429.53     38.07 o 
  -4  12   6       10.16       20.99     12.82 o 
  -3  12   6      223.77      269.37     18.85 o 
  -2  12   6        1.06       13.14      8.94 o 
  -1  12   6     1344.60     1320.26     39.05 o 
   0  12   6     1195.52     1235.91     48.84 o 
   1  12   6      434.79      452.83     22.36 o 
   2  12   6      646.54      708.94     32.21 o 
   3  12   6      176.09      237.93     28.22 o 
   4  12   6        9.77       37.59     13.72 o 
   5  12   6      233.16      288.45     28.64 o 
   6  12   6      186.22      182.46     23.60 o 
   7  12   6       58.71       56.30     17.23 o 
   8  12   6        1.15       22.14     19.16 o 
   9  12   6       13.88       48.69     22.23 o 
  10  12   6        0.20       37.00     22.09 o 
 -11  13   6      483.41      473.73     53.29 o 
 -10  13   6       25.22       26.57     25.64 o 
  -9  13   6        2.90       31.96     16.77 o 
  -8  13   6        0.14       16.51     16.20 o 
  -7  13   6     1197.25     1136.71     53.78 o 
  -6  13   6      254.74      256.47     25.56 o 
  -5  13   6      378.59      371.42     53.58 o 
  -4  13   6      456.69      411.41     27.73 o 
  -3  13   6       16.13       23.61      9.96 o 
  -2  13   6       72.02       61.37     11.99 o 
  -1  13   6       69.96       87.69     15.18 o 
   0  13   6       18.33       19.43      9.94 o 
   1  13   6      474.10      628.53     46.29 o 
   2  13   6     1190.89     1165.48     49.92 o 
   3  13   6      475.78      508.90     35.84 o 
   4  13   6      162.28      162.02     20.11 o 
   5  13   6      110.29      136.61     19.69 o 
   6  13   6      120.24      125.15     20.53 o 
   7  13   6      651.39      583.34     36.52 o 
   8  13   6       18.90       41.96     15.92 o 
   9  13   6       14.32       26.81     20.58 o 
  10  13   6      231.87      295.39     37.17 o 
 -10  14   6       63.82       73.47     30.09 o 
  -9  14   6      142.75      136.63     25.81 o 
  -8  14   6        0.36        3.11     16.44 o 
  -7  14   6       53.30       75.39     21.17 o 
  -6  14   6     1305.16     1210.09     65.87 o 
  -5  14   6        0.40       14.15     12.96 o 
  -4  14   6       14.07       20.51     13.10 o 
  -3  14   6      455.78      396.40     24.81 o 
  -2  14   6     1576.02     1544.66     53.17 o 
  -1  14   6     1023.11     1117.39     48.42 o 
   0  14   6        5.33       21.91     11.24 o 
   1  14   6      769.54      708.10     50.73 o 
   2  14   6        1.64       -6.30     22.59 o 
   3  14   6      866.06      950.12     61.84 o 
   4  14   6        6.33       27.90     13.95 o 
   5  14   6      143.85      119.67     30.41 o 
   6  14   6       35.15       53.67     16.19 o 
   7  14   6       11.47       28.45     17.21 o 
   8  14   6       18.43       38.72     17.56 o 
   9  14   6        0.47       50.22     23.47 o 
  -9  15   6      629.85      702.99    204.41 o 
  -8  15   6      160.76      112.57     31.86 o 
  -7  15   6       11.38       12.87     16.42 o 
  -6  15   6      143.29      115.35     23.10 o 
  -5  15   6        0.95       16.22     14.20 o 
  -4  15   6      320.60      267.77     36.62 o 
  -3  15   6      362.05      419.72     53.29 o 
  -2  15   6       23.92       28.05     16.60 o 
  -1  15   6     1072.37      949.44     45.77 o 
   0  15   6      504.58      480.12     41.11 o 
   1  15   6        5.08       65.83     21.70 o 
   2  15   6        1.89       20.74     28.14 o 
   3  15   6       84.89       88.78     26.13 o 
   4  15   6       60.49       55.55     35.55 o 
   5  15   6       68.16       79.45     19.63 o 
   6  15   6       12.93       43.60     17.44 o 
   7  15   6        0.37       -3.21     15.71 o 
   8  15   6        2.16       20.31     17.57 o 
  -9  16   6      274.16      321.45     59.71 o 
  -8  16   6       19.44       31.37     26.08 o 
  -7  16   6        0.68       11.10     18.17 o 
  -6  16   6       21.35       29.96     18.59 o 
  -5  16   6      324.39      319.10     32.19 o 
  -4  16   6       31.19       14.17     25.55 o 
  -3  16   6       88.85       89.65     29.31 o 
  -2  16   6      164.98      126.36     30.03 o 
  -1  16   6       36.06       36.66     26.66 o 
   0  16   6       31.94       23.70     31.11 o 
   1  16   6      166.95      171.10     30.07 o 
   2  16   6        4.18       42.73     20.64 o 
   3  16   6      310.75      300.70     39.18 o 
   4  16   6      177.22      213.25     38.51 o 
   5  16   6     1065.89     1105.19     71.13 o 
   6  16   6       31.11       39.68     25.40 o 
   7  16   6       17.72       17.95     17.90 o 
   8  16   6      354.40      315.19     50.89 o 
  -8  17   6       72.67      145.34     36.97 o 
  -7  17   6       71.14       54.23     21.87 o 
  -6  17   6       12.35       68.14     37.03 o 
  -5  17   6       86.18      110.35     42.96 o 
  -4  17   6      612.69      647.30     81.47 o 
  -3  17   6      307.25      258.78     41.12 o 
  -2  17   6       80.05      227.37     52.58 o 
  -1  17   6       36.41       45.92     34.07 o 
   0  17   6       56.46       53.75     28.14 o 
   1  17   6      198.58      233.97     54.44 o 
   2  17   6       46.96       59.14     24.35 o 
   3  17   6      529.58      608.66    137.75 o 
   4  17   6        0.51        3.81     22.74 o 
   5  17   6      436.19      389.75    109.61 o 
   6  17   6       19.42       17.57     25.07 o 
   7  17   6      110.73      137.10     34.90 o 
  -7  18   6       18.08       25.92     36.29 o 
  -6  18   6       59.11       98.50     42.96 o 
  -5  18   6       86.87      128.87     50.36 o 
  -4  18   6      164.85      139.24     42.96 o 
  -3  18   6      118.95      101.46     44.44 o 
  -2  18   6       22.46       53.32     34.07 o 
  -1  18   6       12.53        4.44     30.37 o 
   0  18   6      503.27      692.48     85.91 o 
   1  18   6      120.33      148.56     31.29 o 
   2  18   6      603.79      647.00     54.94 o 
   3  18   6      107.67      173.90     35.32 o 
   4  18   6      100.48      146.00     34.30 o 
   5  18   6       74.07       24.91     43.70 o 
   6  18   6        0.40        4.33     21.62 o 
  -5  19   6        0.96       37.77     31.11 o 
  -4  19   6       63.67       39.25     33.33 o 
  -3  19   6       14.38       17.03     34.07 o 
  -2  19   6        7.31       54.81     36.29 o 
  -1  19   6      184.01      209.59     59.99 o 
   0  19   6        3.11       13.33     39.99 o 
   1  19   6       48.30       55.55     44.44 o 
   2  19   6      191.37      243.42     38.77 o 
   3  19   6      195.14      289.33     42.80 o 
   4  19   6       30.71       51.47     26.18 o 
  -3  20   6        6.73       16.29     30.37 o 
  -2  20   6      153.87      217.74     57.03 o 
  -1  20   6      304.93      362.16     71.84 o 
   0  20   6       12.51       43.70     39.99 o 
   1  20   6      154.58      153.31     54.81 o 
   2  20   6       29.11       16.29     39.99 o 
   3  20   6      332.66      352.53     71.84 o 
 -13   0   7        0.18      -20.47     29.56 o 
 -11   0   7     1096.86     1194.19    100.62 o 
  -9   0   7        0.00       -1.49      7.27 o 
  -7   0   7      117.44      136.99     32.38 o 
  -5   0   7     5578.29     5503.19    132.98 o 
  -3   0   7     1666.82     1635.15     43.37 o 
  -1   0   7    13072.10    11856.30    248.07 o 
   1   0   7      174.17      182.26     11.58 o 
   3   0   7      549.70      522.75     32.65 o 
   5   0   7      144.26      101.77     21.83 o 
   7   0   7       27.63       53.32     27.40 o 
   9   0   7      174.54      186.64     46.66 o 
  11   0   7      116.87       92.58     43.70 o 
  13   0   7      420.91      505.67    100.72 o 
 -14   1   7      138.55        5.18     60.73 o 
 -13   1   7       22.42        8.39     23.79 o 
 -12   1   7       73.89      119.44     22.62 o 
 -11   1   7      158.11      160.45     22.29 o 
 -10   1   7      451.38      468.35     21.15 o 
  -9   1   7      164.75      211.55     18.38 o 
  -8   1   7       21.36       26.03      8.20 o 
  -7   1   7      745.68      755.22     23.18 o 
  -6   1   7        1.07        0.44      5.66 o 
  -5   1   7     1644.11     1580.60     32.42 o 
  -4   1   7     1311.51     1575.00     33.16 o 
  -3   1   7      150.16      120.05      7.20 o 
  -2   1   7    36676.14    35493.04    486.34 o 
  -1   1   7     5634.56     5412.08     77.94 o 
   0   1   7     1416.31     1235.89     23.31 o 
   1   1   7     2226.66     2151.64     42.42 o 
   2   1   7     2637.07     2480.00     55.55 o 
   3   1   7     4773.15     4929.39    118.40 o 
   4   1   7      791.10      708.91     28.96 o 
   5   1   7      169.08      173.67     24.26 o 
   6   1   7      117.49      122.22     20.01 o 
   7   1   7     1349.05     1285.00     66.25 o 
   8   1   7       56.03       42.04     32.59 o 
   9   1   7      130.38      118.63     29.56 o 
  10   1   7       37.53       40.14     23.02 o 
  11   1   7       44.86       28.42     20.75 o 
  12   1   7      394.03      428.75     46.11 o 
  13   1   7        1.88        2.91     18.26 o 
 -14   2   7      184.02      196.02     42.73 o 
 -13   2   7       89.34      120.96     36.36 o 
 -12   2   7       64.34      142.88     42.35 o 
 -11   2   7       66.55       38.92     11.44 o 
 -10   2   7      275.30      319.96     20.13 o 
  -9   2   7        1.45        4.22      8.33 o 
  -8   2   7      303.75      302.41     16.84 o 
  -7   2   7       30.88       28.34      6.01 o 
  -6   2   7      693.50      703.20     20.54 o 
  -5   2   7     1841.18     1888.83     36.89 o 
  -4   2   7     3035.68     3061.82     52.63 o 
  -3   2   7      668.45      610.46     17.71 o 
  -2   2   7       60.84       72.79      5.16 o 
  -1   2   7     2375.67     2159.47     36.87 o 
   0   2   7     4010.26     3761.80     70.47 o 
   1   2   7      653.81      636.04     15.38 o 
   2   2   7      142.45      134.52      8.52 o 
   3   2   7     1456.12     1512.75     35.36 o 
   4   2   7      195.65      209.36     14.88 o 
   5   2   7       65.07       45.27     10.87 o 
   6   2   7       35.82       42.13     11.80 o 
   7   2   7     1630.38     1273.22     65.96 o 
   8   2   7      841.87      587.25     49.22 o 
   9   2   7      290.20      326.64     79.99 o 
  10   2   7       67.49       55.93     21.60 o 
  11   2   7        5.33        6.47     19.36 o 
  12   2   7      290.95      313.90     40.90 o 
 -13   3   7        7.06       63.50     31.05 o 
 -12   3   7      150.85      158.71     21.75 o 
 -11   3   7      152.50      161.01     18.62 o 
 -10   3   7       76.45       69.25     12.37 o 
  -9   3   7      340.80      325.76     18.62 o 
  -8   3   7       12.31        6.88      7.14 o 
  -7   3   7      531.21      523.52     18.67 o 
  -6   3   7       70.29       69.89      7.89 o 
  -5   3   7      167.29      182.59     11.27 o 
  -4   3   7     1232.03     1175.55     22.43 o 
  -3   3   7     5173.01     5021.60     73.27 o 
  -2   3   7      115.97      140.16     12.70 o 
  -1   3   7     5404.30     5547.96     85.68 o 
   0   3   7      538.56      469.28     13.24 o 
   1   3   7     3017.26     2758.12     50.10 o 
   2   3   7     4354.12     4624.89     80.03 o 
   3   3   7     1905.41     1902.19     42.15 o 
   4   3   7     5510.35     5407.31    103.82 o 
   5   3   7      118.20      138.41     15.43 o 
   6   3   7      898.82      667.32     31.23 o 
   7   3   7       45.80       48.39     14.77 o 
   8   3   7       81.61       57.64     14.76 o 
   9   3   7       56.96       95.14     27.85 o 
  10   3   7       42.27       34.67     20.12 o 
  11   3   7        1.58        8.48     19.30 o 
  12   3   7       26.84       60.27     25.18 o 
 -13   4   7       38.03       17.70     18.36 o 
 -12   4   7      135.08      106.67     23.64 o 
 -11   4   7       55.36       52.83     17.28 o 
 -10   4   7       13.50       11.70     11.93 o 
  -9   4   7       12.22       16.48     10.74 o 
  -8   4   7        0.64        6.80      6.82 o 
  -7   4   7       35.12       35.07      6.78 o 
  -6   4   7      473.69      497.80     15.81 o 
  -5   4   7      260.10      303.14     10.73 o 
  -4   4   7        2.91        6.58      3.48 o 
  -3   4   7      124.49      151.53      6.56 o 
  -2   4   7     2969.20     3051.23     59.30 o 
  -1   4   7     1688.49     1609.91     31.46 o 
   0   4   7      217.41      190.35      8.07 o 
   1   4   7      153.68      161.87      7.81 o 
   2   4   7      483.62      461.92     14.17 o 
   3   4   7        1.88       13.90      6.66 o 
   4   4   7      220.49      218.10     18.27 o 
   5   4   7      532.75      491.64     28.08 o 
   6   4   7        2.36        8.70      9.72 o 
   7   4   7      158.10      151.92     17.52 o 
   8   4   7        3.59       14.65     12.29 o 
   9   4   7        0.16        0.09     18.28 o 
  10   4   7       16.11       -3.94     16.51 o 
  11   4   7      144.51      127.93     29.50 o 
  12   4   7       19.95        8.65     21.49 o 
 -13   5   7      364.20      363.03     59.91 o 
 -12   5   7       79.56       88.66     22.72 o 
 -11   5   7       40.33       52.97     18.64 o 
 -10   5   7       21.53        8.43     14.11 o 
  -9   5   7       10.57       14.42      8.28 o 
  -8   5   7        5.43        9.65      8.51 o 
  -7   5   7      370.94      388.91     20.64 o 
  -6   5   7        5.52        9.13      4.51 o 
  -5   5   7       53.02       44.10      5.49 o 
  -4   5   7      158.91      186.06      6.74 o 
  -3   5   7      817.86      857.13     18.65 o 
  -2   5   7      306.63      374.53     12.46 o 
  -1   5   7      375.07      390.75     17.21 o 
   0   5   7     1740.03     1638.28     31.00 o 
   1   5   7      373.03      486.29     13.37 o 
   2   5   7      343.05      423.16     14.06 o 
   3   5   7       96.31      117.66      8.77 o 
   4   5   7     1826.38     1772.81     37.66 o 
   5   5   7      201.00      192.41     13.32 o 
   6   5   7      699.92      691.04     30.52 o 
   7   5   7      531.19      435.24     26.63 o 
   8   5   7       15.33       24.80     13.18 o 
   9   5   7     1236.79     1072.46     48.68 o 
  10   5   7       31.48       33.78     14.31 o 
  11   5   7       30.06       17.64     21.22 o 
  12   5   7        0.56       25.58     22.79 o 
 -13   6   7      139.85      178.33     36.45 o 
 -12   6   7        0.59        7.26     19.01 o 
 -11   6   7        7.16       -2.80     29.12 o 
 -10   6   7       80.23       41.64     18.33 o 
  -9   6   7      403.02      391.26     36.56 o 
  -8   6   7      136.09      130.18     14.24 o 
  -7   6   7      214.35      219.46     20.99 o 
  -6   6   7      778.03      745.90     19.80 o 
  -5   6   7      395.67      424.19     10.65 o 
  -4   6   7      110.98       93.77      7.41 o 
  -3   6   7      348.55      399.49     13.53 o 
  -2   6   7      361.18      378.59     14.20 o 
  -1   6   7     4137.26     4149.85     93.18 o 
   0   6   7      845.29      781.45     18.70 o 
   1   6   7      926.37      925.73     28.73 o 
   2   6   7       90.91       97.75      7.91 o 
   3   6   7      133.29      113.29     13.30 o 
   4   6   7      166.64      164.65     19.65 o 
   5   6   7      224.57      221.86     21.04 o 
   6   6   7      203.50      174.33     17.93 o 
   7   6   7       10.23        8.40     10.90 o 
   8   6   7      102.02      103.65     19.74 o 
   9   6   7       97.58      114.39     20.73 o 
  10   6   7        0.04        0.02     14.86 o 
  11   6   7       43.76       69.64     18.90 o 
  12   6   7      237.59      255.74     39.54 o 
 -13   7   7       73.46       77.18     24.92 o 
 -12   7   7        1.78       26.82     20.60 o 
 -11   7   7     1210.33     1185.69     74.64 o 
 -10   7   7      843.93      799.89     47.07 o 
  -9   7   7      330.95      336.96     25.77 o 
  -8   7   7      582.17      530.41     45.86 o 
  -7   7   7     1385.41     1376.65     39.44 o 
  -6   7   7      145.56      140.97     13.81 o 
  -5   7   7      379.50      409.97     17.26 o 
  -4   7   7     1098.25     1169.75     25.72 o 
  -3   7   7     1171.34     1213.52     26.24 o 
  -2   7   7        4.31       12.24      4.19 o 
  -1   7   7     5796.00     6557.06    129.92 o 
   0   7   7     2700.18     3116.34     57.02 o 
   1   7   7      476.32      445.18     16.51 o 
   2   7   7      163.13      243.74     12.98 o 
   3   7   7     3073.33     3021.44     74.92 o 
   4   7   7     3042.65     3327.16    122.05 o 
   5   7   7      555.28      611.73     29.02 o 
   6   7   7       50.56       33.76     12.92 o 
   7   7   7      146.42      139.60     24.70 o 
   8   7   7        8.37       13.51     13.97 o 
   9   7   7       49.07       42.65     17.00 o 
  10   7   7       47.54       57.09     19.42 o 
  11   7   7        2.23       15.38     16.80 o 
  12   7   7      165.92      122.18     42.76 o 
 -13   8   7        2.09       20.52     22.54 o 
 -12   8   7      112.19      120.46     23.48 o 
 -11   8   7        3.94       12.45     15.27 o 
 -10   8   7        0.03       24.12     15.37 o 
  -9   8   7       17.36       22.66     13.58 o 
  -8   8   7        4.65        7.64     11.31 o 
  -7   8   7     1088.82     1149.98     41.18 o 
  -6   8   7      115.75      121.61     13.94 o 
  -5   8   7      357.21      376.59     19.93 o 
  -4   8   7      361.83      388.03     15.98 o 
  -3   8   7       67.47       72.10      7.98 o 
  -2   8   7       55.47       50.18      6.48 o 
  -1   8   7       95.74       80.24      8.02 o 
   0   8   7      364.98      421.87     15.71 o 
   1   8   7       35.90       40.04      6.55 o 
   2   8   7      252.59      274.97     14.31 o 
   3   8   7        1.23        7.95      7.86 o 
   4   8   7       13.06       13.14     10.04 o 
   5   8   7        5.85       16.62     10.61 o 
   6   8   7       19.94       37.52     12.73 o 
   7   8   7       86.91      101.32     17.34 o 
   8   8   7        5.33       10.16     14.28 o 
   9   8   7        2.77        6.26     15.58 o 
  10   8   7      150.81      150.27     31.96 o 
  11   8   7       20.87       48.36     19.89 o 
 -12   9   7      132.94       60.54     28.93 o 
 -11   9   7       69.00       55.80     21.06 o 
 -10   9   7        1.03        9.55     15.31 o 
  -9   9   7     1515.89     1507.57     54.84 o 
  -8   9   7       17.46       27.08     20.18 o 
  -7   9   7        3.09       -4.85     10.32 o 
  -6   9   7     1336.20     1297.77     44.79 o 
  -5   9   7     1224.15     1235.82     36.62 o 
  -4   9   7       93.00      111.05     12.49 o 
  -3   9   7     1153.23     1119.37     32.17 o 
  -2   9   7        3.66       15.80      7.25 o 
  -1   9   7      676.23      697.37     23.35 o 
   0   9   7      229.15      293.75     13.71 o 
   1   9   7      128.72      132.60     13.05 o 
   2   9   7      437.70      458.40     21.32 o 
   3   9   7     1003.25      981.54     31.80 o 
   4   9   7     9547.28     9347.55    217.55 o 
   5   9   7     1029.27      892.63     51.85 o 
   6   9   7     4067.74     3424.11     97.04 o 
   7   9   7      153.23      129.88     22.13 o 
   8   9   7        0.96       25.66     18.92 o 
   9   9   7        8.64       -3.12     15.54 o 
  10   9   7        0.90       20.82     21.81 o 
  11   9   7        1.13       36.73     19.77 o 
 -12  10   7       10.73       52.91     27.66 o 
 -11  10   7        0.22       22.78     18.71 o 
 -10  10   7       17.63       -2.12     19.46 o 
  -9  10   7       22.41       24.72     15.05 o 
  -8  10   7      588.43      623.75     42.67 o 
  -7  10   7        7.11       19.12     12.31 o 
  -6  10   7        6.91        3.73     11.28 o 
  -5  10   7      204.24      194.89     19.84 o 
  -4  10   7       56.25       38.09     10.54 o 
  -3  10   7       38.24       26.28      9.13 o 
  -2  10   7       85.52       90.19     10.32 o 
  -1  10   7      121.27      102.32     11.63 o 
   0  10   7       58.57       80.33      8.50 o 
   1  10   7      980.94     1038.79     32.93 o 
   2  10   7       23.76       24.90      8.21 o 
   3  10   7       62.87       56.50     12.31 o 
   4  10   7      962.92      881.97     54.55 o 
   5  10   7       24.95       45.45     17.64 o 
   6  10   7        5.00       35.88     23.66 o 
   7  10   7       79.06       92.14     22.44 o 
   8  10   7        5.36       17.94     18.48 o 
   9  10   7       47.20       52.77     22.99 o 
  10  10   7        9.51       15.11     21.25 o 
  11  10   7       60.00       49.77     24.79 o 
 -11  11   7      108.45       76.21     28.05 o 
 -10  11   7        0.10        8.89     13.86 o 
  -9  11   7      557.96      434.64     35.49 o 
  -8  11   7      115.68      159.05     23.87 o 
  -7  11   7       67.01       70.09     16.04 o 
  -6  11   7     2190.27     2029.20     69.91 o 
  -5  11   7     1045.07     1103.64     41.42 o 
  -4  11   7       30.60       39.83     11.28 o 
  -3  11   7       31.69       26.47      9.55 o 
  -2  11   7      154.86      156.72     13.85 o 
  -1  11   7      630.21      617.20     23.07 o 
   0  11   7      905.56      955.98     30.67 o 
   1  11   7    13571.91    13217.66    257.53 o 
   2  11   7       34.17       42.19      9.86 o 
   3  11   7      816.22      782.07     32.15 o 
   4  11   7     5782.80     5621.04    249.22 o 
   5  11   7     3396.31     3114.01     89.92 o 
   6  11   7      180.86      151.47     57.00 o 
   7  11   7        5.37       16.46     17.70 o 
   8  11   7       51.97       44.95     22.06 o 
   9  11   7      158.16      227.89     35.84 o 
  10  11   7      183.63      249.00     38.03 o 
 -11  12   7       93.40      103.61     48.20 o 
 -10  12   7       24.97       31.13     21.81 o 
  -9  12   7       15.44       18.81     20.42 o 
  -8  12   7      240.65      214.91     39.13 o 
  -7  12   7      561.88      644.63     38.33 o 
  -6  12   7     1075.57     1026.62     44.02 o 
  -5  12   7      682.85      671.21     44.61 o 
  -4  12   7      124.24       70.04     14.98 o 
  -3  12   7      171.33      158.58     15.39 o 
  -2  12   7      832.56      790.03     30.68 o 
  -1  12   7      231.47      247.71     17.89 o 
   0  12   7      136.25      177.89     17.55 o 
   1  12   7       34.03       21.96     10.60 o 
   2  12   7     1276.43     1073.91     42.71 o 
   3  12   7        0.44       -2.52      9.31 o 
   4  12   7        0.44        1.87     11.87 o 
   5  12   7      158.23      213.95     23.79 o 
   6  12   7      257.24      243.98     26.59 o 
   7  12   7       70.18       72.57     22.46 o 
   8  12   7      129.73      169.83     31.26 o 
   9  12   7      422.06      548.63     58.83 o 
  10  12   7       24.70       40.27     23.47 o 
 -11  13   7        0.59       19.96     26.01 o 
 -10  13   7      262.79      212.01     38.99 o 
  -9  13   7       99.87       98.37     21.78 o 
  -8  13   7       88.37       51.89     19.07 o 
  -7  13   7        1.28       -4.99     14.85 o 
  -6  13   7      170.43      177.95     22.37 o 
  -5  13   7      245.12      221.98     22.98 o 
  -4  13   7       67.06       36.50     13.58 o 
  -3  13   7      593.96      566.24     35.83 o 
  -2  13   7      371.10      363.37     22.19 o 
  -1  13   7      567.98      553.53     34.21 o 
   0  13   7     3235.39     2959.26     79.76 o 
   1  13   7     2889.30     2359.99    345.13 o 
   2  13   7     1696.18     1643.85    165.16 o 
   3  13   7      876.59      827.31     39.52 o 
   4  13   7       82.65       93.75     18.87 o 
   5  13   7        0.01        7.29     13.00 o 
   6  13   7       73.68       72.77     18.84 o 
   7  13   7        0.41       23.79     15.51 o 
   8  13   7      347.20      342.41     33.48 o 
   9  13   7      236.62      247.43     34.28 o 
 -10  14   7       33.30       23.17     24.93 o 
  -9  14   7       23.91       47.44     21.11 o 
  -8  14   7       13.89       35.68     18.17 o 
  -7  14   7       14.48       33.31     17.66 o 
  -6  14   7      173.83      238.26     28.46 o 
  -5  14   7       20.57       35.08     14.70 o 
  -4  14   7     2108.37     1908.30     67.80 o 
  -3  14   7     1060.02      965.26     44.06 o 
  -2  14   7      179.11      214.87     21.80 o 
  -1  14   7       27.86       32.44     12.56 o 
   0  14   7       70.87       29.83     15.58 o 
   1  14   7      139.11      135.36     26.50 o 
   2  14   7       36.89       75.75     24.67 o 
   3  14   7      171.32      182.92     52.95 o 
   4  14   7       45.17       36.98     19.13 o 
   5  14   7       41.43       39.01     15.37 o 
   6  14   7       73.33      110.19     20.41 o 
   7  14   7      108.85      116.80     21.60 o 
   8  14   7      232.55      254.88     28.86 o 
   9  14   7       97.00      110.87     26.85 o 
  -9  15   7       23.75       38.79     34.28 o 
  -8  15   7       90.11       58.07     18.71 o 
  -7  15   7        7.40       20.28     15.94 o 
  -6  15   7       59.63       68.45     20.11 o 
  -5  15   7       24.60       26.61     15.30 o 
  -4  15   7       69.79       56.35     20.82 o 
  -3  15   7      435.94      453.08     69.61 o 
  -2  15   7      110.74      160.74     31.37 o 
  -1  15   7      640.07      573.56     36.85 o 
   0  15   7      665.42      565.71     50.73 o 
   1  15   7        2.30       32.13     18.47 o 
   2  15   7      714.77      618.40     50.44 o 
   3  15   7      699.02      750.42    102.21 o 
   4  15   7       41.63       80.84     26.41 o 
   5  15   7        5.74       26.69     17.65 o 
   6  15   7      171.91      198.20     26.81 o 
   7  15   7       58.40       70.57     19.33 o 
   8  15   7       84.63       68.06     24.73 o 
  -9  16   7      120.30       89.33     34.85 o 
  -8  16   7       42.05       26.97     25.20 o 
  -7  16   7       48.55       57.12     30.79 o 
  -6  16   7      116.54       77.15     22.09 o 
  -5  16   7       30.11       47.00     20.34 o 
  -4  16   7       37.21       60.01     51.47 o 
  -3  16   7      220.46      221.22     37.08 o 
  -2  16   7       38.46       36.09     23.30 o 
  -1  16   7       49.89       96.28     37.03 o 
   0  16   7       77.67       72.06     23.70 o 
   1  16   7        0.15       38.70     20.29 o 
   2  16   7        1.52       36.68     20.77 o 
   3  16   7       22.54       45.67     23.82 o 
   4  16   7       58.53       67.92     26.44 o 
   5  16   7      464.68      520.58     71.84 o 
   6  16   7       16.57       45.18     26.71 o 
   7  16   7        6.97       34.40     19.12 o 
  -8  17   7       19.25       65.30     29.18 o 
  -7  17   7       67.56       60.25     22.08 o 
  -6  17   7       82.86       39.25     39.99 o 
  -5  17   7       25.87       26.66     34.81 o 
  -4  17   7       19.07       65.91     39.25 o 
  -3  17   7        9.66       26.22     23.41 o 
  -2  17   7       41.86       77.02     38.51 o 
  -1  17   7        1.12       19.26     31.85 o 
   0  17   7      422.78      508.80     74.80 o 
   1  17   7        9.15       68.31     23.82 o 
   2  17   7        2.40       35.93     22.35 o 
   3  17   7       57.53      100.81     58.88 o 
   4  17   7       28.42       72.15     52.95 o 
   5  17   7      281.55      275.79     42.66 o 
   6  17   7      220.99      256.25     52.21 o 
   7  17   7      561.58      687.29     89.61 o 
  -7  18   7      143.21      175.53     53.32 o 
  -6  18   7       52.28       69.62     39.25 o 
  -5  18   7       27.39       55.55     35.55 o 
  -4  18   7       54.41      125.16     46.66 o 
  -3  18   7       47.91       59.99     39.99 o 
  -2  18   7       23.38       77.02     39.99 o 
  -1  18   7       29.45       82.21     45.18 o 
   0  18   7      146.84      194.78     57.03 o 
   1  18   7       14.87       37.03     38.51 o 
   2  18   7       14.44       45.81     23.11 o 
   3  18   7       25.57       74.74     27.19 o 
   4  18   7       84.62      108.49     30.36 o 
   5  18   7       20.53       48.03     25.82 o 
   6  18   7       24.71       21.51     24.35 o 
  -5  19   7        1.89       28.14     38.51 o 
  -4  19   7       92.17       76.28     38.51 o 
  -3  19   7        0.72       16.29     35.55 o 
  -2  19   7      830.83      953.92    100.72 o 
  -1  19   7        9.74       25.92     40.73 o 
   0  19   7      345.14      396.23     73.32 o 
   1  19   7      243.85      172.56     52.58 o 
   2  19   7       10.46       39.99     42.22 o 
   3  19   7        7.04       22.14     23.09 o 
   4  19   7       18.86       46.15     25.92 o 
  -3  20   7       50.66       74.06     41.47 o 
  -2  20   7       32.44       39.99     37.77 o 
  -1  20   7      151.91      248.11     65.17 o 
   0  20   7      333.39      591.75     85.91 o 
   1  20   7      154.92      137.01     56.29 o 
   2  20   7       31.28       48.88     45.92 o 
 -14   0   8       26.61       -9.63     60.73 o 
 -12   0   8     2041.47     2210.89     96.48 o 
 -10   0   8        0.82        4.51     13.76 o 
  -8   0   8     3329.22     3409.96     93.10 o 
  -6   0   8     1836.50     1998.56     57.38 o 
  -4   0   8      217.31      272.52     29.33 o 
  -2   0   8     8592.27     8710.51    185.84 o 
   0   0   8     5844.95     4840.54    108.00 o 
   2   0   8     3127.01     3149.61    111.24 o 
   4   0   8       49.96      102.22     20.24 o 
   6   0   8     4160.06     3602.68    224.41 o 
   8   0   8     1884.88     1548.63    110.35 o 
  10   0   8      191.47      202.93     55.55 o 
  12   0   8       68.82      132.61     73.69 o 
 -14   1   8        3.51      -29.62     55.55 o 
 -13   1   8       18.27       33.82     26.97 o 
 -12   1   8       12.00       -0.51     19.53 o 
 -11   1   8       30.70       50.08     15.49 o 
 -10   1   8      148.95      146.93     14.40 o 
  -9   1   8       73.57       88.97     10.46 o 
  -8   1   8       29.40       11.85      9.87 o 
  -7   1   8       56.57       47.31      8.81 o 
  -6   1   8      218.33      196.42     11.85 o 
  -5   1   8      892.10      902.16     23.95 o 
  -4   1   8     4003.55     3991.54     71.24 o 
  -3   1   8      232.62      248.90     16.13 o 
  -2   1   8      919.29      937.58     18.14 o 
  -1   1   8      921.20      854.63     16.97 o 
   0   1   8      794.09      781.41     17.28 o 
   1   1   8      426.21      397.21     21.97 o 
   2   1   8       87.95      100.63     12.26 o 
   3   1   8       39.79       43.06     10.67 o 
   4   1   8      454.39      421.58     29.72 o 
   5   1   8        7.84        9.92      9.93 o 
   6   1   8       27.21       21.90     13.60 o 
   7   1   8      133.14      146.23     28.51 o 
   8   1   8       38.62       39.03     46.29 o 
   9   1   8        0.89        1.96     17.40 o 
  10   1   8      248.76      261.96     41.28 o 
  11   1   8      142.66      104.13     27.83 o 
  12   1   8      196.35      190.45     35.19 o 
 -13   2   8       16.01       28.05     30.15 o 
 -12   2   8     2213.15     2400.70    101.35 o 
 -11   2   8        3.45       23.55     10.16 o 
 -10   2   8       35.46       34.42     12.81 o 
  -9   2   8       96.60      116.98     12.63 o 
  -8   2   8     1289.76     1451.80     31.75 o 
  -7   2   8      330.30      339.87     19.03 o 
  -6   2   8      363.70      428.07     20.65 o 
  -5   2   8      108.99      102.94      9.09 o 
  -4   2   8     7089.49     7193.77    105.44 o 
  -3   2   8      108.99      129.52      7.28 o 
  -2   2   8     6994.30     7190.25    109.61 o 
  -1   2   8     1021.43      958.15     23.13 o 
   0   2   8      121.59      121.66      6.86 o 
   1   2   8     2337.41     2328.38     47.12 o 
   2   2   8       97.13      122.90     11.88 o 
   3   2   8     5340.44     4960.54    105.63 o 
   4   2   8      803.08      848.52     28.70 o 
   5   2   8      663.64      552.97     24.83 o 
   6   2   8     1454.31     1327.62     54.63 o 
   7   2   8    16320.26    13835.66    434.40 o 
   8   2   8     2227.36     1982.01     99.24 o 
   9   2   8       22.49       30.78     21.45 o 
  10   2   8     1065.95     1059.41     61.88 o 
  11   2   8      496.31      552.98     51.96 o 
  12   2   8       21.21       31.56     24.21 o 
 -13   3   8        0.96      -42.14     33.63 o 
 -12   3   8        2.82        3.61     16.59 o 
 -11   3   8        7.44       13.84     11.85 o 
 -10   3   8        0.10       26.27     10.83 o 
  -9   3   8        5.97       14.50      8.84 o 
  -8   3   8      294.85      316.04     13.51 o 
  -7   3   8        2.68       11.41      6.09 o 
  -6   3   8      269.75      306.58     13.82 o 
  -5   3   8     1061.55     1091.30     23.58 o 
  -4   3   8     4868.30     4806.51     68.63 o 
  -3   3   8        6.22        5.95      3.37 o 
  -2   3   8      453.33      480.84     15.06 o 
  -1   3   8      206.96      290.05     14.30 o 
   0   3   8        1.48       -4.04      3.66 o 
   1   3   8      314.19      333.71     14.23 o 
   2   3   8     3297.55     3473.63     63.24 o 
   3   3   8        0.10        6.42      7.46 o 
   4   3   8      227.00      258.44     17.31 o 
   5   3   8        8.88       11.82      9.12 o 
   6   3   8      119.02       79.64     14.75 o 
   7   3   8      862.26      750.55     35.64 o 
   8   3   8       63.73       28.51     17.74 o 
   9   3   8      119.52       95.59     23.47 o 
  10   3   8        2.33       12.95     18.52 o 
  11   3   8        1.12       18.68     20.58 o 
  12   3   8      149.54      219.84     36.66 o 
 -13   4   8      118.54      133.82     24.48 o 
 -12   4   8      621.17      598.37     76.62 o 
 -11   4   8       89.28      103.42     24.80 o 
 -10   4   8       65.83       37.85     14.46 o 
  -9   4   8      529.37      554.05     27.12 o 
  -8   4   8      576.97      569.31     21.60 o 
  -7   4   8      166.01      181.96     15.23 o 
  -6   4   8      333.73      298.44     13.02 o 
  -5   4   8     1396.68     1375.61     26.50 o 
  -4   4   8     1015.51     1050.71     18.55 o 
  -3   4   8      495.03      485.66     12.25 o 
  -2   4   8      897.84      983.62     27.51 o 
  -1   4   8      302.42      303.92     16.06 o 
   0   4   8      496.65      470.62     13.15 o 
   1   4   8       84.31       82.67      6.40 o 
   2   4   8    29103.98    30780.23    488.38 o 
   3   4   8     1474.10     1577.96     35.17 o 
   4   4   8     1371.33     1262.59     37.98 o 
   5   4   8      394.01      414.31     23.08 o 
   6   4   8     5064.91     4420.61    107.45 o 
   7   4   8      164.32      185.50     18.96 o 
   8   4   8       89.19       71.49     16.23 o 
   9   4   8      547.07      447.97     40.24 o 
  10   4   8        3.82      -20.52     28.40 o 
  11   4   8       42.96       54.70     24.20 o 
  12   4   8        0.06       16.13     22.59 o 
 -13   5   8       24.28       24.62     20.50 o 
 -12   5   8      505.13      475.80     50.87 o 
 -11   5   8      135.40      159.43     25.11 o 
 -10   5   8      170.23      208.35     37.41 o 
  -9   5   8      311.99      369.82     32.91 o 
  -8   5   8       54.47       59.89     10.08 o 
  -7   5   8      123.65      142.47      9.47 o 
  -6   5   8       43.16       39.13      5.89 o 
  -5   5   8      945.17      964.37     20.89 o 
  -4   5   8     1677.74     1758.16     28.62 o 
  -3   5   8      546.31      544.27     15.93 o 
  -2   5   8     1722.21     1671.85     45.98 o 
  -1   5   8      238.50      311.36     13.74 o 
   0   5   8      924.29      872.50     21.36 o 
   1   5   8       16.53       11.68      4.97 o 
   2   5   8      448.33      423.39     15.27 o 
   3   5   8      885.10      874.00     28.62 o 
   4   5   8      473.41      569.48     21.31 o 
   5   5   8       14.85       27.60     10.69 o 
   6   5   8      532.50      499.39     27.50 o 
   7   5   8        7.74       16.80     11.09 o 
   8   5   8      779.75      744.65     39.32 o 
   9   5   8      133.39      174.53     23.71 o 
  10   5   8       36.07       72.98     24.09 o 
  11   5   8        0.05       35.63     21.97 o 
  12   5   8        0.00       15.22     22.23 o 
 -13   6   8        0.03        2.38     20.75 o 
 -12   6   8       11.01       20.53     20.55 o 
 -11   6   8      345.74      328.08     38.04 o 
 -10   6   8        3.97        4.08     15.85 o 
  -9   6   8      641.23      617.42     43.51 o 
  -8   6   8     1294.99     1309.79     42.90 o 
  -7   6   8      104.83      104.40     12.49 o 
  -6   6   8       23.91       33.03      8.65 o 
  -5   6   8       55.89       59.78      5.30 o 
  -4   6   8     5556.40     5794.14     98.36 o 
  -3   6   8      344.22      364.30     13.12 o 
  -2   6   8     2883.96     3092.98     59.39 o 
  -1   6   8      192.27      194.29      9.51 o 
   0   6   8        0.37       13.49      5.00 o 
   1   6   8     2388.86     2625.24     50.17 o 
   2   6   8      423.63      489.72     17.91 o 
   3   6   8     1547.60     1587.08     35.03 o 
   4   6   8       59.50       68.01      9.85 o 
   5   6   8        8.95       15.66     10.43 o 
   6   6   8      466.85      416.47     26.71 o 
   7   6   8      858.71      784.28     35.45 o 
   8   6   8      619.99      564.86     36.38 o 
   9   6   8       18.25       31.81     15.70 o 
  10   6   8      106.04       79.94     20.61 o 
  11   6   8      151.45      256.73     38.98 o 
  12   6   8        0.17       30.63     23.90 o 
 -13   7   8      361.53      370.18     43.16 o 
 -12   7   8        0.72       10.81     14.86 o 
 -11   7   8      153.86      107.12     20.04 o 
 -10   7   8       17.10       21.60     13.46 o 
  -9   7   8     1038.06     1133.24     42.56 o 
  -8   7   8        0.88        9.17     10.99 o 
  -7   7   8       95.23      105.09     14.88 o 
  -6   7   8      194.92      199.71     18.10 o 
  -5   7   8       47.28       44.89     12.09 o 
  -4   7   8       32.97       39.07      6.53 o 
  -3   7   8     1518.43     1532.61     35.67 o 
  -2   7   8      670.20      589.51     17.63 o 
  -1   7   8      534.03      533.47     17.08 o 
   0   7   8      170.26      156.48     10.07 o 
   1   7   8       10.72       19.76      6.45 o 
   2   7   8      979.92      923.24     36.61 o 
   3   7   8       91.86       42.79     13.08 o 
   4   7   8       83.92       37.44     22.99 o 
   5   7   8      179.74      184.02     20.36 o 
   6   7   8       33.55       21.63     11.25 o 
   7   7   8      175.55      164.84     25.34 o 
   8   7   8      124.71       89.70     20.36 o 
   9   7   8        0.03       10.67     15.88 o 
  10   7   8        4.29       31.89     17.14 o 
  11   7   8       94.77       77.13     22.13 o 
  12   7   8        7.49        8.90     22.00 o 
 -12   8   8       28.12       11.89     20.11 o 
 -11   8   8       31.45       19.44     16.59 o 
 -10   8   8      397.71      425.87     61.68 o 
  -9   8   8      133.17      161.83     32.18 o 
  -8   8   8      160.47      132.24     18.78 o 
  -7   8   8        1.88        2.87      9.88 o 
  -6   8   8     2406.73     2383.83     80.23 o 
  -5   8   8        0.80       13.50      9.18 o 
  -4   8   8     1903.75     1978.01     42.32 o 
  -3   8   8     1899.66     1929.33     45.28 o 
  -2   8   8      229.93      258.41     12.59 o 
  -1   8   8      326.42      311.19     19.91 o 
   0   8   8      627.72      665.63     19.53 o 
   1   8   8       57.76       57.01      8.34 o 
   2   8   8      723.33      681.19     40.46 o 
   3   8   8      120.03      138.99     18.61 o 
   4   8   8     1821.02     1678.64     48.97 o 
   5   8   8      204.77      198.78     19.22 o 
   6   8   8      456.54      379.21     44.29 o 
   7   8   8        5.57       16.76     12.28 o 
   8   8   8        3.94        5.36     14.35 o 
   9   8   8       89.32       75.00     20.04 o 
  10   8   8        2.10       11.27     17.35 o 
  11   8   8      129.31      184.52     28.94 o 
 -12   9   8      266.62      262.17     40.10 o 
 -11   9   8        0.21       21.50     17.42 o 
 -10   9   8      211.45      191.32     25.75 o 
  -9   9   8      658.05      673.39     37.18 o 
  -8   9   8     1357.45     1400.66     49.44 o 
  -7   9   8        2.32       14.47     11.58 o 
  -6   9   8     1314.63     1275.14     44.21 o 
  -5   9   8      206.96      225.41     20.19 o 
  -4   9   8       50.86       50.45      9.81 o 
  -3   9   8     1131.71     1132.68     32.32 o 
  -2   9   8       12.24       24.20      7.52 o 
  -1   9   8      361.15      361.89     15.53 o 
   0   9   8      952.42      925.19     25.02 o 
   1   9   8      259.88      264.17     18.91 o 
   2   9   8      595.16      536.26     24.08 o 
   3   9   8      130.71      135.27     13.08 o 
   4   9   8     2956.28     2983.12     85.33 o 
   5   9   8     1105.82     1039.75     54.30 o 
   6   9   8        6.21        3.43     11.95 o 
   7   9   8        0.13       12.26     14.82 o 
   8   9   8       10.92       16.02     15.37 o 
   9   9   8        1.76       14.74     16.34 o 
  10   9   8       41.54       95.72     22.94 o 
  11   9   8        3.24        9.21     18.79 o 
 -12  10   8       69.54       68.05     27.50 o 
 -11  10   8      162.32      181.73     27.26 o 
 -10  10   8       11.47       14.10     15.36 o 
  -9  10   8       61.29       77.28     19.26 o 
  -8  10   8     2448.67     2355.31     70.29 o 
  -7  10   8       31.98       40.71     13.99 o 
  -6  10   8      925.22      966.63     39.75 o 
  -5  10   8       18.74       28.26     11.83 o 
  -4  10   8        0.81       -6.82      9.25 o 
  -3  10   8       18.90       29.91      9.38 o 
  -2  10   8      394.86      442.15     27.85 o 
  -1  10   8      134.15      168.13     18.49 o 
   0  10   8      203.04      198.68     12.44 o 
   1  10   8      682.84      656.13     36.15 o 
   2  10   8       47.09       49.21     12.20 o 
   3  10   8     1662.67     1603.21     47.71 o 
   4  10   8      619.98      609.00     34.56 o 
   5  10   8     3072.44     2810.71     84.37 o 
   6  10   8     1052.21      795.32     48.63 o 
   7  10   8       26.48       35.40     19.41 o 
   8  10   8       67.70      123.01     27.57 o 
   9  10   8      521.90      641.85     51.21 o 
  10  10   8       27.36       36.66     29.24 o 
  11  10   8       35.27        2.80     20.26 o 
 -11  11   8      159.19      149.38     33.19 o 
 -10  11   8        0.29       -0.22     13.55 o 
  -9  11   8       12.28       42.61     25.44 o 
  -8  11   8       89.51       77.49     18.70 o 
  -7  11   8      529.39      561.36     34.13 o 
  -6  11   8        8.52        8.06     12.44 o 
  -5  11   8     1181.48     1094.68     54.81 o 
  -4  11   8      200.80      209.90     20.01 o 
  -3  11   8       65.80       48.49     11.80 o 
  -2  11   8        7.33       13.72      8.23 o 
  -1  11   8       51.85       33.53      7.83 o 
   0  11   8       31.03       67.14     12.86 o 
   1  11   8       10.34       17.60      8.53 o 
   2  11   8     1310.37     1255.57     35.40 o 
   3  11   8     2186.32     2061.46     57.42 o 
   4  11   8      789.88      745.13     38.40 o 
   5  11   8        7.28       15.49     16.76 o 
   6  11   8      341.32      307.48     34.21 o 
   7  11   8        0.74       41.38     21.35 o 
   8  11   8        0.77       14.79     19.59 o 
   9  11   8       48.13       71.15     25.04 o 
  10  11   8       22.87       32.76     22.07 o 
 -11  12   8       82.73       98.33     30.15 o 
 -10  12   8       15.11        9.34     15.58 o 
  -9  12   8      368.05      377.12     55.91 o 
  -8  12   8       96.81       91.69     29.87 o 
  -7  12   8       84.34       65.69     17.55 o 
  -6  12   8      831.31      813.00     48.31 o 
  -5  12   8      869.93      775.77     37.13 o 
  -4  12   8      124.85      134.89     19.56 o 
  -3  12   8        1.71        4.50     10.58 o 
  -2  12   8      170.92      194.48     15.91 o 
  -1  12   8     4657.42     4305.47     95.27 o 
   0  12   8     3562.96     3552.75     91.82 o 
   1  12   8     3961.62     3787.52    171.57 o 
   2  12   8      198.64      245.44     20.16 o 
   3  12   8      103.50       66.95     15.51 o 
   4  12   8       97.21       92.78     21.59 o 
   5  12   8        0.16       28.10     13.97 o 
   6  12   8        5.03       14.73     14.13 o 
   7  12   8      261.95      187.01     30.89 o 
   8  12   8       68.36      106.08     26.80 o 
   9  12   8        0.39       14.48     20.65 o 
  10  12   8      737.23     1024.63    123.68 o 
 -10  13   8        3.34       18.59     24.01 o 
  -9  13   8      195.67      231.22     29.51 o 
  -8  13   8      100.28       69.73     20.53 o 
  -7  13   8        5.05       39.13     17.44 o 
  -6  13   8        4.79       29.26     14.46 o 
  -5  13   8      795.04      783.81     43.10 o 
  -4  13   8      497.57      488.60     42.64 o 
  -3  13   8       45.00       28.14     11.26 o 
  -2  13   8       51.75       47.81     11.66 o 
  -1  13   8      249.42      248.24     20.98 o 
   0  13   8       34.51       46.16     13.58 o 
   1  13   8     1862.86      702.11     62.21 o 
   2  13   8      227.42      219.78     31.89 o 
   3  13   8      148.91      171.18     24.64 o 
   4  13   8       16.75       33.00     15.22 o 
   5  13   8        6.01       15.63     14.04 o 
   6  13   8       15.20       10.84     14.08 o 
   7  13   8        0.44        3.36     13.85 o 
   8  13   8      129.50      123.37     24.29 o 
   9  13   8       29.79       37.54     23.13 o 
 -10  14   8        6.84       51.82     32.30 o 
  -9  14   8        9.46       10.14     22.56 o 
  -8  14   8      210.67      211.35     29.85 o 
  -7  14   8       44.96       79.23     21.48 o 
  -6  14   8      331.16      361.62     42.23 o 
  -5  14   8       15.01       20.70     14.63 o 
  -4  14   8      205.65      147.32     49.39 o 
  -3  14   8        0.02       28.00     13.20 o 
  -2  14   8      223.49      234.65     27.28 o 
  -1  14   8       51.51       66.28     14.77 o 
   0  14   8      114.14      115.99     24.20 o 
   1  14   8      179.93      209.59     48.14 o 
   2  14   8      152.19      191.17     50.36 o 
   3  14   8     1202.46     1212.61     68.55 o 
   4  14   8      526.66      676.70     56.03 o 
   5  14   8      336.75      439.72     34.13 o 
   6  14   8       20.75       20.42     15.44 o 
   7  14   8        4.81       27.64     16.50 o 
   8  14   8      137.35      145.50     24.15 o 
   9  14   8      177.17      252.20     34.92 o 
  -9  15   8      114.45      101.15     31.64 o 
  -8  15   8        0.04       33.50     17.48 o 
  -7  15   8      126.35      135.84     24.49 o 
  -6  15   8      329.45      368.13     35.22 o 
  -5  15   8      134.73       89.16     21.40 o 
  -4  15   8      287.87      207.43     39.45 o 
  -3  15   8       43.62       46.06     18.06 o 
  -2  15   8     1205.79     1149.06    139.98 o 
  -1  15   8      414.35      390.45     71.84 o 
   0  15   8        5.76       33.31     20.82 o 
   1  15   8        2.44       13.60     15.43 o 
   2  15   8       70.15       77.93     38.14 o 
   3  15   8       41.38       29.21     43.70 o 
   4  15   8        8.94       34.20     21.73 o 
   5  15   8      111.71      168.18     34.06 o 
   6  15   8       56.13       49.64     19.43 o 
   7  15   8        3.54       26.11     17.23 o 
   8  15   8       65.91      112.27     26.19 o 
  -8  16   8        3.70       39.99     26.72 o 
  -7  16   8        7.94       71.06     22.10 o 
  -6  16   8       42.43       61.69     20.57 o 
  -5  16   8      956.10      919.23    101.10 o 
  -4  16   8       10.54       15.79     17.92 o 
  -3  16   8      204.71      229.74     37.71 o 
  -2  16   8       93.22      144.20     41.47 o 
  -1  16   8      163.54      127.39     45.92 o 
   0  16   8        4.39       76.28     39.99 o 
   1  16   8      626.08      626.56     77.02 o 
   2  16   8       82.06       32.26     22.07 o 
   3  16   8      276.04      362.92     68.88 o 
   4  16   8        7.45       55.06     35.92 o 
   5  16   8      946.94     1101.30     99.98 o 
   6  16   8       99.50       41.55     25.52 o 
   7  16   8       23.34       46.00     23.43 o 
  -8  17   8        2.09       25.57     30.63 o 
  -7  17   8      108.24      113.03     28.84 o 
  -6  17   8      270.16      402.16     83.69 o 
  -5  17   8        0.25       58.51     37.03 o 
  -4  17   8        0.55       39.99     36.29 o 
  -3  17   8       64.28       75.03     29.27 o 
  -2  17   8        3.89       53.32     37.03 o 
  -1  17   8        0.00       72.58     42.96 o 
   0  17   8      415.95      569.53     79.25 o 
   1  17   8      106.92      136.27     51.84 o 
   2  17   8       68.99       53.25     24.50 o 
   3  17   8      172.66      209.88     36.61 o 
   4  17   8      398.32      484.12     51.58 o 
   5  17   8      323.66      322.52     52.95 o 
   6  17   8       29.54       64.60     28.37 o 
  -6  18   8      254.36      197.00     56.29 o 
  -5  18   8      857.51      589.53     83.69 o 
  -4  18   8       34.36       96.28     44.44 o 
  -3  18   8       51.46       79.99     41.47 o 
  -2  18   8       27.96       51.10     37.03 o 
  -1  18   8      604.45      789.50     94.06 o 
   0  18   8      197.44      181.45     55.55 o 
   1  18   8       19.77       93.32     45.18 o 
   2  18   8      296.67      260.70     61.47 o 
   3  18   8      593.22      642.11     57.68 o 
   4  18   8        0.12       44.39     23.94 o 
   5  18   8       68.50       96.10     31.74 o 
  -5  19   8       27.99      107.39     43.70 o 
  -4  19   8      285.31      267.36     62.21 o 
  -3  19   8        5.26       22.22     35.55 o 
  -2  19   8        9.34       45.92     37.03 o 
  -1  19   8       16.23       53.32     48.14 o 
   0  19   8      451.40      479.92     78.51 o 
   1  19   8        2.75       22.96     41.47 o 
   2  19   8        2.54       79.99     47.40 o 
   3  19   8        0.64      -23.70     32.59 o 
   4  19   8        0.00       42.42     25.89 o 
  -3  20   8       13.33       31.11     36.29 o 
  -2  20   8       75.36      122.94     54.81 o 
  -1  20   8        0.00       28.88     43.70 o 
   0  20   8       83.60       40.73     44.44 o 
   1  20   8        0.60       38.51     38.51 o 
   2  20   8      991.17     1362.74    124.42 o 
 -13   0   9      168.29      199.23     83.69 o 
 -11   0   9        6.07        5.36     18.04 o 
  -9   0   9       29.12       24.10     14.18 o 
  -7   0   9        0.04       12.61     10.59 o 
  -5   0   9      601.27      616.44     30.92 o 
  -3   0   9       35.60       46.24      7.28 o 
  -1   0   9     1050.98     1010.79     28.68 o 
   1   0   9     1175.52     1148.09     46.58 o 
   3   0   9      105.28       77.12     17.71 o 
   5   0   9      102.72       93.24     22.22 o 
   7   0   9       41.82       31.85     29.62 o 
   9   0   9        2.52        8.89     26.66 o 
  11   0   9       62.09      120.72     49.62 o 
 -13   1   9       20.66       49.99     45.34 o 
 -12   1   9       84.38       92.96     28.53 o 
 -11   1   9        6.99        7.45     11.54 o 
 -10   1   9      231.00      234.95     16.32 o 
  -9   1   9      135.89      154.74     15.82 o 
  -8   1   9       20.10       14.84      8.80 o 
  -7   1   9       19.02       18.92      8.08 o 
  -6   1   9     1873.65     1945.27     42.77 o 
  -5   1   9     8922.07     9040.04    152.71 o 
  -4   1   9      116.10      116.23      7.89 o 
  -3   1   9      583.24      504.13     14.25 o 
  -2   1   9     1505.66     1479.54     29.35 o 
  -1   1   9     5705.68     5482.01     99.62 o 
   0   1   9     5811.74     5765.29    105.67 o 
   1   1   9      207.44      234.19     25.86 o 
   2   1   9     5947.47     6515.06    151.39 o 
   3   1   9      496.42      507.33     24.66 o 
   4   1   9      247.33      235.19     24.80 o 
   5   1   9      485.56      421.91     26.35 o 
   6   1   9     2953.92     2557.38    120.90 o 
   7   1   9      427.95      399.59     40.28 o 
   8   1   9     1487.91     1125.12     65.46 o 
   9   1   9       13.41        7.58     18.83 o 
  10   1   9        1.45       19.70     21.09 o 
  11   1   9        0.01        2.91     21.30 o 
  12   1   9     1163.22     1205.64     76.79 o 
 -13   2   9       14.02       25.44     37.90 o 
 -12   2   9       54.20       70.56     15.33 o 
 -11   2   9        1.56        1.14      9.96 o 
 -10   2   9       50.16       53.10     11.79 o 
  -9   2   9       93.38      112.59      9.77 o 
  -8   2   9        0.65        2.07      6.17 o 
  -7   2   9      160.85      187.78     15.14 o 
  -6   2   9       23.25       33.72      8.07 o 
  -5   2   9      775.24      797.86     19.28 o 
  -4   2   9      120.57      133.79      6.29 o 
  -3   2   9      685.63      686.05     26.45 o 
  -2   2   9      273.66      249.54      9.06 o 
  -1   2   9     1014.09      939.62     23.60 o 
   0   2   9      592.01      579.08     16.89 o 
   1   2   9      152.07      171.42     11.75 o 
   2   2   9      392.09      398.09     18.19 o 
   3   2   9      152.88      229.21     17.83 o 
   4   2   9      254.61      209.58     18.70 o 
   5   2   9       46.83       44.83     13.04 o 
   6   2   9        6.65       10.01     21.91 o 
   7   2   9     1090.42      953.89     47.89 o 
   8   2   9       21.91        9.89     19.36 o 
   9   2   9       62.02       46.38     24.81 o 
  10   2   9       39.68       84.09     22.86 o 
  11   2   9        0.35        8.19     20.89 o 
  12   2   9       39.41       14.00     22.47 o 
 -13   3   9      480.08      424.16     69.70 o 
 -12   3   9       20.15       36.51     18.42 o 
 -11   3   9        8.68       14.46     13.26 o 
 -10   3   9       38.15       34.30     14.05 o 
  -9   3   9       57.74       71.42     10.63 o 
  -8   3   9      259.82      317.87     16.56 o 
  -7   3   9      185.15      179.44     11.45 o 
  -6   3   9      372.43      432.80     13.64 o 
  -5   3   9      781.21      841.07     18.84 o 
  -4   3   9      464.89      449.02     12.03 o 
  -3   3   9      596.45      556.41     15.71 o 
  -2   3   9      230.26      219.07      9.17 o 
  -1   3   9      260.09      330.86     14.93 o 
   0   3   9        5.79       26.83      6.12 o 
   1   3   9       59.45       53.63      7.79 o 
   2   3   9     3515.04     3591.36     71.60 o 
   3   3   9     1938.34     2271.93     56.06 o 
   4   3   9     2334.76     2364.89     59.71 o 
   5   3   9      802.27      719.94     29.51 o 
   6   3   9      657.92      697.93     33.48 o 
   7   3   9       46.58       36.95     16.51 o 
   8   3   9      177.01       87.90     26.04 o 
   9   3   9      174.50      120.64     24.61 o 
  10   3   9       16.13        0.99     18.26 o 
  11   3   9       10.82       21.02     23.32 o 
  12   3   9      113.60      191.90     36.85 o 
 -13   4   9        6.82       28.11     17.08 o 
 -12   4   9        4.62       32.01     18.84 o 
 -11   4   9       36.66       29.02     16.09 o 
 -10   4   9      230.10      209.37     36.88 o 
  -9   4   9        9.13       20.04      9.22 o 
  -8   4   9       32.73       25.19      9.33 o 
  -7   4   9     1091.07     1040.44     25.19 o 
  -6   4   9      453.43      487.97     15.69 o 
  -5   4   9        1.49       10.37      5.00 o 
  -4   4   9     2185.35     2164.66     38.27 o 
  -3   4   9       16.68       15.97      6.29 o 
  -2   4   9      510.22      469.66     13.96 o 
  -1   4   9      600.08      568.37     18.88 o 
   0   4   9      697.12      666.65     22.61 o 
   1   4   9      707.40      682.37     19.07 o 
   2   4   9      162.51      184.16     12.07 o 
   3   4   9       21.60       30.82      8.72 o 
   4   4   9      992.61      883.20     28.65 o 
   5   4   9       50.52       31.82     14.89 o 
   6   4   9      353.68      387.97     24.38 o 
   7   4   9        3.44       20.71     11.72 o 
   8   4   9        6.59        4.15     12.93 o 
   9   4   9       16.24       28.67     25.96 o 
  10   4   9        0.08        3.61     18.67 o 
  11   4   9       42.06       57.76     24.02 o 
  12   4   9       13.61       48.76     25.23 o 
 -13   5   9      818.42      710.04     49.70 o 
 -12   5   9        0.12       28.91     19.02 o 
 -11   5   9       28.09       13.40     15.47 o 
 -10   5   9      965.14     1091.83     50.55 o 
  -9   5   9        6.31       22.84     10.86 o 
  -8   5   9      270.93      284.01     21.84 o 
  -7   5   9     1575.94     1473.68     32.83 o 
  -6   5   9        0.49        3.75      5.84 o 
  -5   5   9      136.94      159.52      6.90 o 
  -4   5   9      169.27      204.95     10.45 o 
  -3   5   9      562.75      521.98     22.72 o 
  -2   5   9     1686.65     1686.99     36.42 o 
  -1   5   9      760.84      695.60     17.67 o 
   0   5   9      982.48     1183.35     26.79 o 
   1   5   9      854.65      994.81     22.59 o 
   2   5   9     7686.58     7950.50    146.55 o 
   3   5   9      727.19      799.76     23.41 o 
   4   5   9       29.77       51.97     13.76 o 
   5   5   9        8.62       28.24     17.10 o 
   6   5   9       61.80       94.27     15.40 o 
   7   5   9     1085.20      996.70     48.60 o 
   8   5   9      628.40      395.24     36.45 o 
   9   5   9       15.08       29.75     15.81 o 
  10   5   9      164.79      239.39     35.53 o 
  11   5   9       24.56       58.02     24.55 o 
  12   5   9      137.77      150.11     34.40 o 
 -13   6   9        8.73       46.82     23.97 o 
 -12   6   9       26.66       30.61     17.14 o 
 -11   6   9      143.46      153.72     21.75 o 
 -10   6   9      174.91      176.70     20.11 o 
  -9   6   9      579.37      522.07     35.69 o 
  -8   6   9      730.85      722.84     34.36 o 
  -7   6   9       71.81       51.08     16.89 o 
  -6   6   9      366.75      407.31     14.52 o 
  -5   6   9       71.06       67.53      6.17 o 
  -4   6   9     1429.18     1542.46     40.78 o 
  -3   6   9       68.82       72.56      8.44 o 
  -2   6   9      302.26      330.22     11.50 o 
  -1   6   9       12.26       15.97      4.86 o 
   0   6   9      121.01      126.84      8.55 o 
   1   6   9      513.03      521.08     15.85 o 
   2   6   9        4.21       10.37      5.91 o 
   3   6   9      513.06      533.92     21.08 o 
   4   6   9        0.54        8.99     10.68 o 
   5   6   9       90.51      131.99     16.17 o 
   6   6   9       51.88       43.93     12.75 o 
   7   6   9       53.38       28.67     13.41 o 
   8   6   9      167.05      158.69     25.55 o 
   9   6   9      124.19      112.67     21.58 o 
  10   6   9        0.87       15.18     15.52 o 
  11   6   9       86.54       89.66     27.76 o 
  12   6   9       59.41       84.19     28.66 o 
 -13   7   9      155.37      124.67     30.02 o 
 -12   7   9      158.21      169.38     24.91 o 
 -11   7   9      311.86      275.51     37.41 o 
 -10   7   9       51.29       37.55     13.83 o 
  -9   7   9       91.33      107.68     19.14 o 
  -8   7   9      227.46      240.64     20.89 o 
  -7   7   9        8.70       13.36     10.54 o 
  -6   7   9      410.34      464.47     30.73 o 
  -5   7   9      164.28      171.24     25.76 o 
  -4   7   9      152.41      150.32     15.33 o 
  -3   7   9       96.63       76.40      9.38 o 
  -2   7   9     7665.40     7897.63    140.06 o 
  -1   7   9        2.00        0.54      4.16 o 
   0   7   9     1011.86     1018.15     23.50 o 
   1   7   9       59.84       57.13     10.99 o 
   2   7   9     1257.48     1372.45     38.05 o 
   3   7   9     1364.14     1349.43     35.60 o 
   4   7   9      811.67      861.19     32.62 o 
   5   7   9      242.56      232.27     21.45 o 
   6   7   9      353.20      421.51     26.90 o 
   7   7   9       42.48       44.88     13.99 o 
   8   7   9       64.33       95.92     17.62 o 
   9   7   9      270.99      232.47     28.78 o 
  10   7   9      168.41      121.61     24.04 o 
  11   7   9        4.28       13.42     23.41 o 
 -12   8   9      256.44      262.08     30.20 o 
 -11   8   9        0.95        0.67     14.75 o 
 -10   8   9        4.08       19.89     14.78 o 
  -9   8   9      514.59      569.36     32.76 o 
  -8   8   9      211.42      187.35     20.69 o 
  -7   8   9       18.64        7.45     10.65 o 
  -6   8   9        0.14        7.04      9.64 o 
  -5   8   9       90.79      102.64     14.27 o 
  -4   8   9       26.87       27.36      9.92 o 
  -3   8   9      452.74      454.15     24.65 o 
  -2   8   9     2489.47     2559.64     59.50 o 
  -1   8   9        0.20       -2.42      5.87 o 
   0   8   9       83.12       77.58      8.69 o 
   1   8   9       42.97       34.34      6.82 o 
   2   8   9      114.89      104.95     20.48 o 
   3   8   9      403.72      392.92     23.09 o 
   4   8   9        5.45       17.50     11.21 o 
   5   8   9      348.97      341.88     23.77 o 
   6   8   9      210.79      203.35     21.18 o 
   7   8   9       79.03       68.76     15.66 o 
   8   8   9       29.38       40.00     16.59 o 
   9   8   9       83.10       71.91     20.53 o 
  10   8   9       85.20       92.44     24.91 o 
  11   8   9       14.56        7.06     17.42 o 
 -12   9   9      273.43      205.13     61.10 o 
 -11   9   9      720.44      729.56     44.92 o 
 -10   9   9        2.00       32.96     16.73 o 
  -9   9   9     1080.78     1073.30     45.00 o 
  -8   9   9      632.48      625.35     34.21 o 
  -7   9   9        1.93        7.67     11.68 o 
  -6   9   9      907.79      876.10     37.28 o 
  -5   9   9       95.32       72.51     13.83 o 
  -4   9   9      366.15      398.86     23.96 o 
  -3   9   9        1.41        4.89      8.56 o 
  -2   9   9      505.29      548.31     21.86 o 
  -1   9   9      165.90      179.89     12.89 o 
   0   9   9      441.45      452.85     19.80 o 
   1   9   9        1.28       10.04      7.32 o 
   2   9   9     1121.24     1051.06     40.84 o 
   3   9   9      221.68      247.00     22.63 o 
   4   9   9        0.35        6.47     12.53 o 
   5   9   9      634.65      745.34     34.42 o 
   6   9   9      825.03      699.61     37.67 o 
   7   9   9       68.25       66.04     16.08 o 
   8   9   9      118.20      134.97     23.31 o 
   9   9   9      419.86      532.59     41.20 o 
  10   9   9       20.07       17.08     18.71 o 
  11   9   9       93.09      114.29     25.29 o 
 -12  10   9      123.11      146.00     37.55 o 
 -11  10   9       74.41       90.78     22.60 o 
 -10  10   9       93.03       75.72     27.53 o 
  -9  10   9        5.51        8.58     18.49 o 
  -8  10   9       24.60       15.02     13.22 o 
  -7  10   9        0.04       19.65     13.35 o 
  -6  10   9       97.35       93.43     16.40 o 
  -5  10   9        6.42       -4.44      9.85 o 
  -4  10   9       16.43       29.24     11.68 o 
  -3  10   9       49.26       61.47     12.61 o 
  -2  10   9       45.15       22.82      8.00 o 
  -1  10   9       11.97       13.03      7.45 o 
   0  10   9      853.72      874.21     37.05 o 
   1  10   9     1763.39     1653.28     45.54 o 
   2  10   9      176.14      163.51     14.81 o 
   3  10   9     2365.28     2310.91     70.78 o 
   4  10   9      430.34      423.20     29.96 o 
   5  10   9      255.34      253.71     25.97 o 
   6  10   9        0.10       16.07     16.39 o 
   7  10   9      202.36      230.32     32.39 o 
   8  10   9        5.04       19.36     19.35 o 
   9  10   9      490.46      519.77     40.99 o 
  10  10   9       10.74       64.04     22.34 o 
 -11  11   9        6.70       32.85     34.45 o 
 -10  11   9      484.04      470.91     40.66 o 
  -9  11   9      432.35      428.36     43.71 o 
  -8  11   9      951.18      879.84     46.57 o 
  -7  11   9      112.82      105.52     18.56 o 
  -6  11   9      339.46      335.00     26.65 o 
  -5  11   9      149.14       94.56     16.17 o 
  -4  11   9        8.32       13.93     11.62 o 
  -3  11   9      120.78      118.56     15.97 o 
  -2  11   9       88.65       65.93     12.86 o 
  -1  11   9        8.83       23.05      8.32 o 
   0  11   9     5089.00     4859.83    160.59 o 
   1  11   9     1628.03     1622.47     45.13 o 
   2  11   9        3.28        3.33      7.68 o 
   3  11   9       74.18       45.94     14.88 o 
   4  11   9        0.18       28.29     13.24 o 
   5  11   9      379.75      284.49     31.83 o 
   6  11   9     1003.39      852.09     86.67 o 
   7  11   9        0.52       13.21     18.86 o 
   8  11   9        6.82       16.38     19.66 o 
   9  11   9       53.42       56.81     32.94 o 
  10  11   9        9.88       43.53     24.02 o 
 -11  12   9       33.42       62.44     28.16 o 
 -10  12   9       42.38       45.21     25.49 o 
  -9  12   9       11.32       42.70     19.96 o 
  -8  12   9      119.55       68.23     19.47 o 
  -7  12   9      546.63      516.63     34.02 o 
  -6  12   9      112.97      134.86     20.51 o 
  -5  12   9        3.46        1.18     12.18 o 
  -4  12   9       27.05        7.43     12.12 o 
  -3  12   9        5.91        4.74     10.15 o 
  -2  12   9        0.08       -6.86      9.75 o 
  -1  12   9       29.80       29.33      9.38 o 
   0  12   9      262.30      306.45     29.61 o 
   1  12   9      125.05      109.53     16.46 o 
   2  12   9        0.78       -0.03     10.37 o 
   3  12   9      249.33      244.27     28.01 o 
   4  12   9        3.48       10.34     12.93 o 
   5  12   9       38.52       57.60     16.45 o 
   6  12   9       53.23       65.75     23.78 o 
   7  12   9       14.37       24.57     23.25 o 
   8  12   9       34.02       38.44     25.15 o 
   9  12   9       57.42      113.86     37.31 o 
  10  12   9        5.27       48.32     23.79 o 
 -10  13   9      105.62       78.96     28.60 o 
  -9  13   9        8.23       26.95     22.64 o 
  -8  13   9      181.36      176.27     26.63 o 
  -7  13   9     1035.26     1041.43     71.09 o 
  -6  13   9      627.19      588.96     35.60 o 
  -5  13   9     1935.36     1750.90     57.72 o 
  -4  13   9      268.07      255.78     23.71 o 
  -3  13   9       14.84       28.87     14.59 o 
  -2  13   9       86.53      106.88     16.57 o 
  -1  13   9     2389.66     2419.17    124.57 o 
   0  13   9      747.23      711.20     32.57 o 
   1  13   9      106.50       83.16     18.94 o 
   2  13   9       31.06       10.48     16.70 o 
   3  13   9        8.70       33.21     15.66 o 
   4  13   9        0.54       30.49     14.37 o 
   5  13   9      100.21      125.19     21.59 o 
   6  13   9        6.09       17.00     17.32 o 
   7  13   9       20.01       22.62     16.44 o 
   8  13   9       33.01       37.18     17.37 o 
   9  13   9      213.72      214.52     35.75 o 
 -10  14   9        3.22        5.50     30.27 o 
  -9  14   9        3.08       32.23     33.43 o 
  -8  14   9        6.16       35.95     18.18 o 
  -7  14   9        2.64       21.48     16.96 o 
  -6  14   9        0.01       21.56     16.62 o 
  -5  14   9        9.63        7.35     15.26 o 
  -4  14   9        7.70       12.11     12.88 o 
  -3  14   9        9.85       19.12     13.54 o 
  -2  14   9     1333.82     1054.11    149.90 o 
  -1  14   9       37.11       35.39     14.69 o 
   0  14   9       56.27       80.83     41.47 o 
   1  14   9      378.28      383.92     39.33 o 
   2  14   9       15.00       46.56     19.01 o 
   3  14   9      145.54      164.64     31.00 o 
   4  14   9        3.18       13.84     20.56 o 
   5  14   9       22.02       56.01     17.56 o 
   6  14   9      129.01      115.92     22.95 o 
   7  14   9       11.91       19.24     17.27 o 
   8  14   9       22.56       35.58     19.25 o 
  -9  15   9       29.32        8.87     25.20 o 
  -8  15   9      153.27      137.50     25.12 o 
  -7  15   9      168.64      202.06     32.25 o 
  -6  15   9      183.18      190.13     27.54 o 
  -5  15   9     1233.70     1064.62     52.01 o 
  -4  15   9       11.28       15.06     14.00 o 
  -3  15   9       52.11       37.75     17.95 o 
  -2  15   9       28.81       39.85     17.66 o 
  -1  15   9      362.12      407.34     61.47 o 
   0  15   9      107.56       97.76     41.47 o 
   1  15   9      577.70      541.82    109.24 o 
   2  15   9       11.21       18.03     19.29 o 
   3  15   9      477.56      557.84     50.79 o 
   4  15   9       77.37       99.14     29.03 o 
   5  15   9     1163.66     1377.32     81.05 o 
   6  15   9      253.86      231.62     28.54 o 
   7  15   9       16.95       18.63     17.69 o 
   8  15   9      139.90      140.47     29.91 o 
  -8  16   9       14.07        5.53     25.33 o 
  -7  16   9        2.10       32.03     19.26 o 
  -6  16   9       63.70      103.79     23.09 o 
  -5  16   9      291.14      389.88     51.12 o 
  -4  16   9      400.93      398.30     72.21 o 
  -3  16   9      188.86      193.14     58.14 o 
  -2  16   9        0.10       13.60     20.68 o 
  -1  16   9       38.28      162.94     50.36 o 
   0  16   9       48.82       39.25     41.47 o 
   1  16   9        1.17       26.66     34.07 o 
   2  16   9      276.63      326.31     39.49 o 
   3  16   9      341.42      396.97     45.12 o 
   4  16   9      126.52      162.58     35.32 o 
   5  16   9      237.61      228.85     39.79 o 
   6  16   9       32.35       36.67     26.04 o 
   7  16   9       21.68       44.93     27.40 o 
  -7  17   9       42.36       47.18     21.84 o 
  -6  17   9       90.74      112.29     35.57 o 
  -5  17   9       86.71      155.53     52.58 o 
  -4  17   9      147.90      123.68     42.96 o 
  -3  17   9        5.97       42.96     34.07 o 
  -2  17   9       43.85      137.01     46.66 o 
  -1  17   9      155.49      162.94     52.58 o 
   0  17   9        4.20       22.22     39.99 o 
   1  17   9       39.60       94.06     43.70 o 
   2  17   9      195.37      158.49     53.32 o 
   3  17   9       53.63       53.47     25.89 o 
   4  17   9        0.25       40.00     24.07 o 
   5  17   9      275.72      232.19     41.81 o 
   6  17   9      263.51      234.01     43.46 o 
  -6  18   9      464.27      355.50     72.58 o 
  -5  18   9      320.38      346.61     70.36 o 
  -4  18   9        2.05       31.85     35.55 o 
  -3  18   9       15.47       21.48     34.81 o 
  -2  18   9        1.94       71.84     40.73 o 
  -1  18   9      232.15      264.40     65.91 o 
   0  18   9       63.47      135.53     51.10 o 
   1  18   9       30.38       96.28     47.40 o 
   2  18   9        0.07       -4.44     37.03 o 
   3  18   9       19.76       51.10     46.66 o 
   4  18   9      245.03      311.81     44.44 o 
   5  18   9      103.46      147.60     35.58 o 
  -5  19   9       25.59      105.91     43.70 o 
  -4  19   9      189.96      187.38     51.10 o 
  -3  19   9       48.09      111.09     44.44 o 
  -2  19   9        1.23       15.55     41.47 o 
  -1  19   9      141.93      242.92     63.69 o 
   0  19   9      845.34     1110.19    114.80 o 
   1  19   9        1.73       22.22     38.51 o 
   2  19   9      231.41      222.93     64.43 o 
   3  19   9       17.92       -8.89     34.81 o 
  -2  20   9       36.23       82.95     50.36 o 
  -1  20   9      364.83      367.35     77.76 o 
   0  20   9       18.40       59.99     42.22 o 
   1  20   9      515.19      566.57     84.43 o 
 -12   0  10      971.67     1289.42    154.05 o 
 -10   0  10      323.27      276.48     19.44 o 
  -8   0  10      487.51      537.46     31.04 o 
  -6   0  10     1308.77     1455.34     54.22 o 
  -4   0  10      208.88      212.59     19.13 o 
  -2   0  10      660.57      589.32     20.32 o 
   0   0  10     1664.77     1645.82     50.85 o 
   2   0  10     1333.76     1405.15     60.32 o 
   4   0  10       12.76       13.32     15.08 o 
   6   0  10     2652.91     2603.14    110.80 o 
   8   0  10      655.23      484.36     65.91 o 
  10   0  10       27.76      102.21     41.47 o 
  12   0  10       84.17       97.02     47.40 o 
 -13   1  10        0.01       18.07     41.61 o 
 -12   1  10      320.36      364.36     64.31 o 
 -11   1  10        7.51       24.59     12.05 o 
 -10   1  10      316.20      339.95     34.08 o 
  -9   1  10       50.64       45.04     11.83 o 
  -8   1  10       61.88       42.26     11.07 o 
  -7   1  10      855.46      902.63     27.27 o 
  -6   1  10     1238.72     1240.84     32.20 o 
  -5   1  10      226.14      250.65     13.84 o 
  -4   1  10       63.72       62.23      5.99 o 
  -3   1  10      195.73      218.37      9.81 o 
  -2   1  10     2495.38     2458.98     45.11 o 
  -1   1  10       31.64       26.55      5.32 o 
   0   1  10      432.09      430.30     23.57 o 
   1   1  10       42.26       44.55      8.29 o 
   2   1  10       23.84       30.60     10.08 o 
   3   1  10       34.82       75.09     13.09 o 
   4   1  10       18.10       23.07     11.11 o 
   5   1  10      124.32      116.88     17.15 o 
   6   1  10      563.94      567.21     33.43 o 
   7   1  10      553.75      524.57     38.42 o 
   8   1  10      476.13      435.01     75.91 o 
   9   1  10      150.02      123.40     31.93 o 
  10   1  10        9.24       14.53     21.85 o 
  11   1  10        0.25       35.86     25.30 o 
  12   1  10       11.45       57.94     23.70 o 
 -13   2  10       25.57      159.23     79.99 o 
 -12   2  10      179.30      195.77     23.06 o 
 -11   2  10        0.12       -3.74     11.73 o 
 -10   2  10        1.68        4.82     11.29 o 
  -9   2  10        2.42       18.17     10.43 o 
  -8   2  10      488.57      528.89     32.65 o 
  -7   2  10      335.24      392.71     18.73 o 
  -6   2  10       37.79       28.10      5.80 o 
  -5   2  10        2.35        7.78      4.95 o 
  -4   2  10     2104.83     2276.83     43.33 o 
  -3   2  10      123.11       86.31      7.18 o 
  -2   2  10     8296.77     8535.58    137.84 o 
  -1   2  10      925.01      959.33     24.57 o 
   0   2  10     3445.68     3168.92     61.65 o 
   1   2  10     4314.99     4348.42    102.48 o 
   2   2  10     1638.10     1797.48     45.38 o 
   3   2  10      151.56      123.71     14.80 o 
   4   2  10        3.31        5.51      9.49 o 
   5   2  10        0.93      -17.96      8.98 o 
   6   2  10      537.00      461.60     30.83 o 
   7   2  10      444.14      378.68     33.96 o 
   8   2  10      289.57      305.79     39.52 o 
   9   2  10      425.13      365.65     44.43 o 
  10   2  10       89.57      136.19     28.46 o 
  11   2  10        0.00       52.22     23.01 o 
  12   2  10        6.80       28.22     23.83 o 
 -13   3  10      186.51      187.95     24.31 o 
 -12   3  10        2.20       17.10     16.56 o 
 -11   3  10        3.40       17.25     14.24 o 
 -10   3  10      144.00      147.03     20.10 o 
  -9   3  10      193.15      220.28     15.47 o 
  -8   3  10      633.11      646.30     23.47 o 
  -7   3  10        0.03        0.98      4.88 o 
  -6   3  10        1.23        1.76      4.77 o 
  -5   3  10      523.66      571.60     15.55 o 
  -4   3  10      336.18      379.99     15.63 o 
  -3   3  10      443.13      400.76     13.67 o 
  -2   3  10     6341.97     6371.38    106.02 o 
  -1   3  10        1.81       -0.78      5.45 o 
   0   3  10      328.04      311.06     13.03 o 
   1   3  10     1796.82     1807.56     44.10 o 
   2   3  10     4488.04     4449.33    109.90 o 
   3   3  10        0.37       -4.14      7.62 o 
   4   3  10      225.33      256.96     18.13 o 
   5   3  10        5.88        0.32     11.18 o 
   6   3  10     1281.48     1074.39     49.64 o 
   7   3  10       28.47       -4.42     14.06 o 
   8   3  10      378.76      342.46     45.18 o 
   9   3  10       20.80       54.07     20.09 o 
  10   3  10       96.84      100.71     26.93 o 
  11   3  10        7.43       28.16     21.37 o 
  12   3  10      121.72      101.88     29.63 o 
 -13   4  10       54.51       60.44     20.15 o 
 -12   4  10       63.92       47.64     21.41 o 
 -11   4  10        0.00       -2.42     15.00 o 
 -10   4  10        6.43       22.84     14.95 o 
  -9   4  10     1198.16     1208.52     37.59 o 
  -8   4  10     1581.24     1595.36     41.33 o 
  -7   4  10       96.52      107.11     10.77 o 
  -6   4  10        0.23       12.12      5.56 o 
  -5   4  10     1351.83     1370.13     22.70 o 
  -4   4  10     1236.44     1177.63     24.44 o 
  -3   4  10      281.87      348.28     14.81 o 
  -2   4  10      203.90      230.61     14.67 o 
  -1   4  10       53.11       79.59      9.59 o 
   0   4  10      213.22      235.12     10.39 o 
   1   4  10     5281.49     5530.23     96.37 o 
   2   4  10      114.47       93.47     15.97 o 
   3   4  10        6.80       11.36      8.50 o 
   4   4  10       28.73       22.28      8.96 o 
   5   4  10     3303.40     3148.31    155.42 o 
   6   4  10     2009.37     1990.06     57.07 o 
   7   4  10     1885.28     1667.19     57.39 o 
   8   4  10       14.51       34.32     18.81 o 
   9   4  10       19.59       38.00     20.02 o 
  10   4  10        7.23       15.84     18.43 o 
  11   4  10        4.65       24.92     23.50 o 
  12   4  10      122.98      196.79     37.76 o 
 -13   5  10        6.46       63.10     22.84 o 
 -12   5  10        5.47       21.58     28.30 o 
 -11   5  10       36.50       38.72     18.47 o 
 -10   5  10        5.56        4.93     10.93 o 
  -9   5  10      383.49      389.48     23.57 o 
  -8   5  10      204.61      209.67     26.88 o 
  -7   5  10      125.25      134.36     16.02 o 
  -6   5  10        1.59        4.05      6.41 o 
  -5   5  10      108.06       93.38      6.61 o 
  -4   5  10     3415.86     3480.31     89.23 o 
  -3   5  10      367.42      363.71     31.77 o 
  -2   5  10     5783.75     5902.22    108.28 o 
  -1   5  10      815.03      850.41     20.74 o 
   0   5  10       13.94       10.14      5.36 o 
   1   5  10      198.16      233.51     10.99 o 
   2   5  10      329.86      372.77     19.18 o 
   3   5  10       23.03        9.35      6.55 o 
   4   5  10      137.92      158.22     14.83 o 
   5   5  10      309.55      285.19     21.24 o 
   6   5  10       37.43       27.38     12.50 o 
   7   5  10       37.12       37.92     13.85 o 
   8   5  10      975.63      892.37     41.39 o 
   9   5  10      117.95      107.55     26.91 o 
  10   5  10      303.63      300.25     38.21 o 
  11   5  10        0.03       35.47     24.44 o 
  12   5  10       71.18       70.65     27.75 o 
 -13   6  10        3.95       32.18     38.83 o 
 -12   6  10      755.41      844.34     42.62 o 
 -11   6  10       84.78       98.19     19.29 o 
 -10   6  10     1593.49     1654.73     53.43 o 
  -9   6  10       11.69        0.53     11.26 o 
  -8   6  10     1373.30     1367.69     44.92 o 
  -7   6  10      283.76      298.18     21.01 o 
  -6   6  10        3.18       13.57      5.37 o 
  -5   6  10       60.25       79.06      9.50 o 
  -4   6  10     4115.73     4292.63     84.29 o 
  -3   6  10      908.33      926.03     32.12 o 
  -2   6  10     3057.47     3215.62     63.57 o 
  -1   6  10       97.52      112.55      9.00 o 
   0   6  10     2386.94     2414.85     47.44 o 
   1   6  10      226.27      254.99     11.89 o 
   2   6  10      128.38      135.86     15.27 o 
   3   6  10       25.60       22.05      8.39 o 
   4   6  10       26.30       28.80     11.13 o 
   5   6  10       87.96       83.26     16.03 o 
   6   6  10        7.62       26.99     12.13 o 
   7   6  10     1556.28     1388.62     52.18 o 
   8   6  10        0.25       40.99     13.42 o 
   9   6  10       56.72       39.42     17.34 o 
  10   6  10        0.10       20.42     21.44 o 
  11   6  10      513.27      546.24     51.56 o 
 -13   7  10       47.47       92.41     28.06 o 
 -12   7  10        7.23       13.67     16.01 o 
 -11   7  10      151.49      101.57     22.66 o 
 -10   7  10        2.19        6.52     12.57 o 
  -9   7  10        1.23        6.00     12.01 o 
  -8   7  10      280.29      308.68     23.53 o 
  -7   7  10      170.07      181.13     13.03 o 
  -6   7  10        1.28        5.49      8.60 o 
  -5   7  10       64.35       56.32     13.17 o 
  -4   7  10       33.54       22.44     10.37 o 
  -3   7  10     2898.57     3055.71     79.89 o 
  -2   7  10      185.57      222.95     10.28 o 
  -1   7  10      520.19      541.30     17.93 o 
   0   7  10     1296.62     1288.33     27.92 o 
   1   7  10        0.38        3.70      5.74 o 
   2   7  10     1321.02     1233.26     32.96 o 
   3   7  10      365.95      407.48     19.78 o 
   4   7  10       27.71       24.86     11.38 o 
   5   7  10      259.03      294.63     22.84 o 
   6   7  10        0.25        5.29     11.16 o 
   7   7  10      435.85      436.66     29.40 o 
   8   7  10       13.25       27.87     14.60 o 
   9   7  10       37.73       63.05     18.75 o 
  10   7  10        2.29       13.61     16.76 o 
  11   7  10        2.83       80.08     27.09 o 
 -12   8  10        4.08       30.72     23.19 o 
 -11   8  10      288.57      267.13     30.00 o 
 -10   8  10     1096.51     1033.94     66.93 o 
  -9   8  10       26.11       40.86     14.44 o 
  -8   8  10        0.35        9.79     10.73 o 
  -7   8  10      248.29      227.28     21.30 o 
  -6   8  10      467.06      482.89     27.38 o 
  -5   8  10      245.79      233.85     19.76 o 
  -4   8  10     1054.01     1131.38     41.56 o 
  -3   8  10      320.99      397.75     24.70 o 
  -2   8  10      345.20      375.78     18.22 o 
  -1   8  10     2135.91     2169.00     43.22 o 
   0   8  10     2157.12     2307.76     46.53 o 
   1   8  10       69.19       72.92      8.43 o 
   2   8  10      438.01      504.31     23.23 o 
   3   8  10     5649.94     5324.70    104.94 o 
   4   8  10      261.36      359.00     34.09 o 
   5   8  10     1382.91     1154.35     56.34 o 
   6   8  10      477.50      440.55     32.09 o 
   7   8  10      257.20      288.55     29.61 o 
   8   8  10      128.66      121.66     19.13 o 
   9   8  10       47.58       78.49     20.97 o 
  10   8  10      125.69      150.84     26.18 o 
  11   8  10      130.92      123.00     33.33 o 
 -12   9  10        0.13       39.72     24.32 o 
 -11   9  10        9.02        2.90     16.32 o 
 -10   9  10        8.36       20.48     15.49 o 
  -9   9  10      665.82      648.98     39.53 o 
  -8   9  10      745.25      732.73     36.59 o 
  -7   9  10      733.84      704.43     34.21 o 
  -6   9  10      305.34      316.95     24.14 o 
  -5   9  10      597.93      522.93     32.30 o 
  -4   9  10      128.38      111.53     15.15 o 
  -3   9  10        1.03       -8.13      7.71 o 
  -2   9  10       77.42       87.15     13.97 o 
  -1   9  10     2922.72     2876.75     66.17 o 
   0   9  10     1200.01     1164.28     29.30 o 
   1   9  10      498.76      478.55     20.97 o 
   2   9  10      535.05      525.87     45.65 o 
   3   9  10       55.98       41.35     13.27 o 
   4   9  10      371.37      321.01     26.62 o 
   5   9  10      161.52      117.68     17.82 o 
   6   9  10       69.92       68.02     16.53 o 
   7   9  10       84.00       78.51     17.63 o 
   8   9  10      126.45      194.76     27.91 o 
   9   9  10       53.00      123.08     30.89 o 
  10   9  10        7.43       30.08     20.70 o 
  11   9  10       54.53       74.47     23.06 o 
 -12  10  10      403.65      377.71     81.70 o 
 -11  10  10       91.00      130.20     31.40 o 
 -10  10  10      381.63      344.25     38.70 o 
  -9  10  10        2.35        2.96     13.67 o 
  -8  10  10      171.48      178.81     34.47 o 
  -7  10  10      242.67      256.35     24.39 o 
  -6  10  10     2928.62     3016.01     80.11 o 
  -5  10  10      352.87      329.58     27.33 o 
  -4  10  10      379.74      301.30     31.76 o 
  -3  10  10       37.04       23.28     10.77 o 
  -2  10  10       22.86       18.71      8.31 o 
  -1  10  10      338.36      305.84     17.38 o 
   0  10  10     7983.26     7876.65    159.19 o 
   1  10  10      598.08      633.51     26.97 o 
   2  10  10      375.45      431.26     30.80 o 
   3  10  10      669.08      748.46     37.06 o 
   4  10  10     1452.05     1429.72     57.93 o 
   5  10  10        6.74       11.23     14.00 o 
   6  10  10      277.36      224.32     40.30 o 
   7  10  10       22.07       40.79     17.58 o 
   8  10  10      201.71      293.00     32.03 o 
   9  10  10       26.11       52.90     20.96 o 
  10  10  10       99.84       89.63     24.09 o 
 -11  11  10        0.15        7.82     31.50 o 
 -10  11  10      232.49      285.23     30.55 o 
  -9  11  10      451.24      439.97     36.21 o 
  -8  11  10       51.07       60.84     18.81 o 
  -7  11  10      874.69      913.35     42.12 o 
  -6  11  10     1658.74     1663.33     55.20 o 
  -5  11  10      134.94      107.71     17.32 o 
  -4  11  10       15.67       24.49     11.41 o 
  -3  11  10      124.41      119.60     15.94 o 
  -2  11  10       51.22       46.42     12.34 o 
  -1  11  10        1.07       10.00      7.71 o 
   0  11  10      798.16      784.15     37.06 o 
   1  11  10      117.33      101.39     25.23 o 
   2  11  10        7.82       21.77      8.96 o 
   3  11  10     1484.14     1517.72     54.87 o 
   4  11  10      310.72      343.11     28.20 o 
   5  11  10       22.41       58.18     20.45 o 
   6  11  10       47.30       56.62     22.25 o 
   7  11  10      103.66       72.78     23.34 o 
   8  11  10      291.89      401.35     46.42 o 
   9  11  10       60.19      100.02     28.90 o 
  10  11  10        8.32       36.39     23.31 o 
 -11  12  10       21.82       62.40     27.67 o 
 -10  12  10      235.95      226.80     38.60 o 
  -9  12  10      456.38      395.59     51.31 o 
  -8  12  10      131.02      183.15     26.30 o 
  -7  12  10      617.61      580.02     39.49 o 
  -6  12  10      343.64      330.27     27.89 o 
  -5  12  10      248.71      223.04     37.29 o 
  -4  12  10       29.95       46.19     14.08 o 
  -3  12  10       73.88       84.38     16.81 o 
  -2  12  10      791.50      785.51     33.05 o 
  -1  12  10     1766.30     1734.40    123.56 o 
   0  12  10     2272.86     2328.81     66.89 o 
   1  12  10     1477.81     1536.42     50.32 o 
   2  12  10       79.79       42.81     17.10 o 
   3  12  10       77.15       77.75     31.32 o 
   4  12  10       12.88        2.22     15.18 o 
   5  12  10      256.07      255.40     26.31 o 
   6  12  10       55.53       59.04     22.10 o 
   7  12  10       10.10       52.65     22.27 o 
   8  12  10       57.82       80.55     26.36 o 
   9  12  10       82.57       81.96     26.55 o 
 -10  13  10       24.67       74.70     33.71 o 
  -9  13  10      951.64      920.41     57.82 o 
  -8  13  10        0.03       18.57     16.36 o 
  -7  13  10      134.65      160.54     26.28 o 
  -6  13  10        7.76        8.81     13.30 o 
  -5  13  10        2.54       12.42     13.61 o 
  -4  13  10       81.22       63.96     16.04 o 
  -3  13  10      646.50      751.85     41.71 o 
  -2  13  10       10.28       17.34     12.59 o 
  -1  13  10       98.29       78.89     17.37 o 
   0  13  10       53.37       51.59     17.57 o 
   1  13  10       54.49       84.88     19.23 o 
   2  13  10      177.29      136.34     65.91 o 
   3  13  10      862.48      971.75     62.32 o 
   4  13  10      213.00      184.64     28.05 o 
   5  13  10       31.61       17.32     15.80 o 
   6  13  10      118.79      124.23     21.99 o 
   7  13  10      181.88      170.69     26.52 o 
   8  13  10      166.74      160.93     25.64 o 
   9  13  10      690.87      812.77     61.70 o 
 -10  14  10      128.67      111.62     31.44 o 
  -9  14  10        0.53        8.68     23.98 o 
  -8  14  10       12.47       25.53     18.05 o 
  -7  14  10      590.63      525.85     40.09 o 
  -6  14  10      246.86      215.46     28.01 o 
  -5  14  10       36.07       43.59     15.72 o 
  -4  14  10      575.15      490.84     31.64 o 
  -3  14  10       20.27       21.54     14.50 o 
  -2  14  10        0.03       27.75     20.16 o 
  -1  14  10      435.67      410.79     32.98 o 
   0  14  10        9.31       30.37     33.33 o 
   1  14  10      279.85      312.61     68.14 o 
   2  14  10        3.20       33.22     19.55 o 
   3  14  10      150.29      202.74     34.80 o 
   4  14  10       24.15       27.40     22.00 o 
   5  14  10        0.09       20.19     15.77 o 
   6  14  10       35.01       45.90     18.69 o 
   7  14  10      440.46      449.25     40.96 o 
   8  14  10      457.75      597.06     85.91 o 
  -9  15  10        0.01       48.49     27.01 o 
  -8  15  10       16.58       24.18     26.94 o 
  -7  15  10      212.09      193.04     28.77 o 
  -6  15  10       10.50       26.90     17.82 o 
  -5  15  10      205.36      239.38     32.87 o 
  -4  15  10       27.89       24.63     16.36 o 
  -3  15  10      111.00      130.52     27.80 o 
  -2  15  10      296.08      272.05     30.28 o 
  -1  15  10       13.74       14.07     33.33 o 
   0  15  10      248.71      238.48     54.07 o 
   1  15  10       10.45       32.59     33.33 o 
   2  15  10       35.03       30.64     19.05 o 
   3  15  10       39.58       43.64     23.94 o 
   4  15  10      116.72      138.43     64.80 o 
   5  15  10        0.00       18.64     35.18 o 
   6  15  10        0.64       47.77     28.28 o 
   7  15  10       29.83       41.71     19.30 o 
   8  15  10      455.97      409.30     46.57 o 
  -8  16  10        0.41       48.79     28.41 o 
  -7  16  10      188.00      147.98     45.79 o 
  -6  16  10        5.68       14.22     18.85 o 
  -5  16  10      749.94      633.60     61.26 o 
  -4  16  10      140.57      131.88     39.25 o 
  -3  16  10       31.79       14.91     31.11 o 
  -2  16  10        1.00       26.66     31.85 o 
  -1  16  10       42.28       92.58     43.70 o 
   0  16  10       79.96       68.88     40.73 o 
   1  16  10      158.52      170.34     51.10 o 
   2  16  10        2.91       62.21     39.99 o 
   3  16  10       94.18      114.16     60.73 o 
   4  16  10      329.75      463.56     50.77 o 
   5  16  10       29.49       80.73     30.37 o 
   6  16  10      328.70      293.75     48.14 o 
   7  16  10      362.99      412.74     53.66 o 
  -7  17  10      318.25      350.44     50.42 o 
  -6  17  10      233.83      206.05     43.91 o 
  -5  17  10      155.68      220.70     61.47 o 
  -4  17  10      293.16      394.75     68.88 o 
  -3  17  10        1.75       29.62     35.55 o 
  -2  17  10      247.60      278.47     59.25 o 
  -1  17  10        3.82       56.29     39.25 o 
   0  17  10      448.07      636.19     82.95 o 
   1  17  10      111.41      205.89     56.29 o 
   2  17  10      126.41       79.99     42.22 o 
   3  17  10      536.01      752.47     93.32 o 
   4  17  10      371.16      320.32     45.03 o 
   5  17  10        0.16        2.56     23.50 o 
   6  17  10       23.72       70.02     29.84 o 
  -6  18  10       19.13      124.42     51.84 o 
  -5  18  10       34.74      119.24     44.44 o 
  -4  18  10        9.37       16.29     41.47 o 
  -3  18  10       16.11       18.52     32.59 o 
  -2  18  10       28.95      102.95     47.40 o 
  -1  18  10        7.37       33.33     41.47 o 
   0  18  10      164.24      178.49     55.55 o 
   1  18  10      228.48      262.18     62.95 o 
   2  18  10       53.59       97.76     49.62 o 
   3  18  10      111.27       85.91     48.88 o 
   4  18  10        2.11        3.70     36.29 o 
   5  18  10       13.27       27.92     25.92 o 
  -4  19  10       20.96       40.73     37.03 o 
  -3  19  10       70.09      126.65     46.66 o 
  -2  19  10        0.88       80.73     48.88 o 
  -1  19  10      151.34      206.63     62.21 o 
   0  19  10      365.73      475.48     81.47 o 
   1  19  10       25.19       58.51     41.47 o 
   2  19  10       27.32       70.36     44.44 o 
   3  19  10       66.36       59.99     44.44 o 
  -1  20  10      144.30      211.08     63.69 o 
 -13   0  11       47.67       79.25     65.17 o 
 -11   0  11        5.26       33.33     54.07 o 
  -9   0  11      770.62      854.59     40.53 o 
  -7   0  11      103.58       49.15     14.31 o 
  -5   0  11     1406.67     1323.30     38.08 o 
  -3   0  11     2815.69     2923.13     69.37 o 
  -1   0  11     4731.67     4601.99    103.78 o 
   1   0  11     1765.55     1840.13     58.63 o 
   3   0  11        6.94       12.76     13.50 o 
   5   0  11      154.57      142.43     43.70 o 
   7   0  11      594.85      622.19     64.43 o 
   9   0  11      155.08      252.55     56.29 o 
  11   0  11      215.26      171.08     54.81 o 
 -13   1  11      621.02      819.89     91.29 o 
 -12   1  11      536.59      579.65     75.36 o 
 -11   1  11       29.13       44.63     15.81 o 
 -10   1  11       20.28       20.60     17.24 o 
  -9   1  11      144.73      180.12     18.63 o 
  -8   1  11      256.72      267.54     17.59 o 
  -7   1  11       22.79       28.89      8.75 o 
  -6   1  11     1951.06     1877.99     56.03 o 
  -5   1  11     2022.43     2170.38     39.39 o 
  -4   1  11    13608.21    13921.19    208.91 o 
  -3   1  11        7.71        4.42      4.74 o 
  -2   1  11      594.32      619.13     16.99 o 
  -1   1  11        4.36       10.14      5.93 o 
   0   1  11       83.67      100.80     10.99 o 
   1   1  11       60.27      126.72     13.69 o 
   2   1  11      501.31      554.28     24.58 o 
   3   1  11      726.60      646.14     37.40 o 
   4   1  11        5.63       15.68     10.69 o 
   5   1  11      915.15      780.02     42.33 o 
   6   1  11     6671.50     5786.82    148.53 o 
   7   1  11      197.73      202.08     27.74 o 
   8   1  11      208.18      219.19     35.61 o 
   9   1  11       24.57       37.46     23.26 o 
  10   1  11        3.94       17.68     23.41 o 
  11   1  11       24.41       44.40     46.29 o 
  12   1  11       30.32       31.73     21.52 o 
 -13   2  11        8.75       90.36     69.62 o 
 -12   2  11      238.39      286.45     31.84 o 
 -11   2  11      179.79      207.16     22.41 o 
 -10   2  11       30.49       30.96     13.13 o 
  -9   2  11      266.24      260.03     29.48 o 
  -8   2  11      173.68      217.39     29.75 o 
  -7   2  11       18.46       18.40      6.16 o 
  -6   2  11        4.96        4.51      5.73 o 
  -5   2  11        0.33        3.05      4.23 o 
  -4   2  11     5547.89     5558.40     95.13 o 
  -3   2  11     1045.29     1024.17     23.88 o 
  -2   2  11     1191.90     1117.16     32.24 o 
  -1   2  11     4605.88     4346.63     82.62 o 
   0   2  11      136.12      175.74     12.31 o 
   1   2  11      590.49      630.68     22.17 o 
   2   2  11        1.19        7.21      7.70 o 
   3   2  11       22.51       30.76     11.03 o 
   4   2  11      206.88      169.42     18.68 o 
   5   2  11      191.35      255.47     22.74 o 
   6   2  11       35.96       48.75     15.48 o 
   7   2  11       18.65       12.57     15.37 o 
   8   2  11       34.52       31.43     20.40 o 
   9   2  11      126.88      124.03     81.47 o 
  10   2  11        5.65       10.82     21.69 o 
  11   2  11      523.73      501.70     48.11 o 
  12   2  11        2.43       24.12     23.12 o 
 -13   3  11      588.97      595.29     44.90 o 
 -12   3  11       86.22       76.20     21.02 o 
 -11   3  11      364.32      391.42     31.26 o 
 -10   3  11       42.93       28.95     17.71 o 
  -9   3  11      995.66     1028.65     50.44 o 
  -8   3  11      871.12      913.51     29.13 o 
  -7   3  11     2005.31     2155.92     45.75 o 
  -6   3  11        0.86        3.00      5.77 o 
  -5   3  11       50.39       53.92      7.06 o 
  -4   3  11    10968.03    11206.67    183.03 o 
  -3   3  11      987.96      908.97     22.29 o 
  -2   3  11     2332.90     2272.84     46.48 o 
  -1   3  11       95.63      138.65     10.41 o 
   0   3  11      733.19      750.81     21.16 o 
   1   3  11       74.27       96.30     10.64 o 
   2   3  11     2104.28     2304.38     62.62 o 
   3   3  11     1998.13     2098.61     61.02 o 
   4   3  11     2110.02     1946.29     59.73 o 
   5   3  11      196.23      188.01     27.12 o 
   6   3  11    12059.38    10556.58    355.68 o 
   7   3  11      343.68      303.58     31.59 o 
   8   3  11      432.35      365.87     59.18 o 
   9   3  11        0.11       10.21     17.70 o 
  10   3  11        8.79       11.70     19.16 o 
  11   3  11        4.64       10.47     20.31 o 
  12   3  11        4.18      -20.72     33.86 o 
 -13   4  11       19.58       43.32     31.11 o 
 -12   4  11       92.20       94.72     26.86 o 
 -11   4  11      107.80      160.74     24.24 o 
 -10   4  11        0.66       -4.16      9.52 o 
  -9   4  11       47.44       58.40     11.09 o 
  -8   4  11      231.91      224.60     18.04 o 
  -7   4  11      294.71      346.50     31.78 o 
  -6   4  11        0.74        3.38      6.54 o 
  -5   4  11      504.98      503.32     17.12 o 
  -4   4  11       54.53       69.99      7.59 o 
  -3   4  11      585.25      620.60     20.04 o 
  -2   4  11        4.84        5.19      5.10 o 
  -1   4  11       18.12       24.88      7.74 o 
   0   4  11      922.31      968.47     23.10 o 
   1   4  11       59.66       65.29      8.29 o 
   2   4  11      331.76      386.08     17.66 o 
   3   4  11        0.01       12.23      8.46 o 
   4   4  11        3.02      -10.07      7.72 o 
   5   4  11      411.26      368.03     23.23 o 
   6   4  11      168.82      173.48     35.65 o 
   7   4  11      905.86      768.84     41.13 o 
   8   4  11       46.49       54.21     20.63 o 
   9   4  11      166.88      159.14     45.23 o 
  10   4  11        0.46        7.40     19.36 o 
  11   4  11       60.94       75.76     27.65 o 
 -13   5  11      137.18      145.28     25.55 o 
 -12   5  11       47.27       62.08     17.09 o 
 -11   5  11      208.43      194.10     22.01 o 
 -10   5  11     1016.52     1004.35     39.54 o 
  -9   5  11      476.27      478.17     31.52 o 
  -8   5  11      456.23      456.18     27.92 o 
  -7   5  11      302.99      351.74     22.47 o 
  -6   5  11        7.01       18.01      5.69 o 
  -5   5  11     1668.60     1626.96     32.34 o 
  -4   5  11     1171.48     1205.58     31.62 o 
  -3   5  11       50.15       32.96      8.54 o 
  -2   5  11     1399.38     1402.70     32.59 o 
  -1   5  11     4198.19     3852.90     68.39 o 
   0   5  11     3030.46     3190.93     55.11 o 
   1   5  11      861.81      910.82     24.18 o 
   2   5  11      205.91      239.62     18.25 o 
   3   5  11      179.92      245.21     14.74 o 
   4   5  11      122.93      126.51     14.71 o 
   5   5  11        5.06       25.35     11.30 o 
   6   5  11      628.91      674.09     42.01 o 
   7   5  11      607.90      576.20     47.92 o 
   8   5  11      107.09       84.54     20.48 o 
   9   5  11       25.54       19.90     28.61 o 
  10   5  11      137.16      194.15     33.74 o 
  11   5  11      513.77      615.95     54.16 o 
 -13   6  11        0.56       18.11     22.15 o 
 -12   6  11      266.90      232.09     25.74 o 
 -11   6  11      419.98      467.28     32.64 o 
 -10   6  11      120.93      111.22     17.25 o 
  -9   6  11      255.21      241.34     21.45 o 
  -8   6  11       77.61       68.09     13.38 o 
  -7   6  11       46.92       35.43      8.18 o 
  -6   6  11       75.03       85.35      9.24 o 
  -5   6  11      241.89      243.52     19.52 o 
  -4   6  11      105.36      116.90     12.93 o 
  -3   6  11      250.58      244.63     15.75 o 
  -2   6  11      132.77      121.36      9.59 o 
  -1   6  11      283.63      305.55     13.47 o 
   0   6  11      569.93      592.53     18.72 o 
   1   6  11      552.72      560.43     17.25 o 
   2   6  11      144.13      172.92     21.01 o 
   3   6  11     1640.36     1545.06     37.43 o 
   4   6  11      126.03      132.39     16.10 o 
   5   6  11        3.07       12.44     11.46 o 
   6   6  11      177.68      137.53     18.10 o 
   7   6  11       83.29       39.52     14.41 o 
   8   6  11       87.08       89.94     19.36 o 
   9   6  11       11.96       16.21     19.18 o 
  10   6  11      140.72       62.24     28.27 o 
  11   6  11      106.69       94.33     28.63 o 
 -13   7  11      251.09      222.25     43.97 o 
 -12   7  11      122.22      104.30     21.26 o 
 -11   7  11       44.68       32.05     16.53 o 
 -10   7  11        8.06       29.13     15.32 o 
  -9   7  11       48.36       40.02     13.79 o 
  -8   7  11      754.56      773.51     33.95 o 
  -7   7  11       23.93       19.93     11.35 o 
  -6   7  11      260.40      270.30     42.75 o 
  -5   7  11      406.28      433.64     31.21 o 
  -4   7  11     1192.15     1250.88     43.51 o 
  -3   7  11        7.24        3.43      7.40 o 
  -2   7  11      327.13      314.01     22.74 o 
  -1   7  11      397.21      382.13     18.75 o 
   0   7  11      170.26      193.94     11.08 o 
   1   7  11     1335.53     1281.08     31.24 o 
   2   7  11       13.65       14.63      7.29 o 
   3   7  11      157.16      183.16     15.71 o 
   4   7  11        4.10        2.05     10.02 o 
   5   7  11       45.54       41.30     15.05 o 
   6   7  11        0.45       11.15     12.17 o 
   7   7  11        9.99        6.73     12.69 o 
   8   7  11        0.31        5.84     13.72 o 
   9   7  11       56.29       71.19     19.84 o 
  10   7  11      283.79      389.26     44.42 o 
  11   7  11        0.42       52.92     28.71 o 
 -12   8  11       31.79       20.27     23.53 o 
 -11   8  11       21.66       30.03     17.57 o 
 -10   8  11     1516.60     1435.65     71.78 o 
  -9   8  11      234.08      205.18     30.44 o 
  -8   8  11      214.76      230.06     21.85 o 
  -7   8  11        4.95       15.38     11.92 o 
  -6   8  11     2475.80     2433.46     66.27 o 
  -5   8  11       17.58        2.22     12.72 o 
  -4   8  11       36.20       35.26     12.09 o 
  -3   8  11       45.90       45.40     11.43 o 
  -2   8  11       17.59       15.61      8.30 o 
  -1   8  11        6.15       20.17      6.09 o 
   0   8  11       90.67       81.79      8.66 o 
   1   8  11     1592.91     1515.60     37.89 o 
   2   8  11        3.43       15.74     11.35 o 
   3   8  11      889.11      858.39     28.58 o 
   4   8  11        1.80       21.73     11.98 o 
   5   8  11       39.56       59.10     14.11 o 
   6   8  11        3.20       21.24     12.82 o 
   7   8  11       34.03       49.53     15.19 o 
   8   8  11       72.97       94.78     22.07 o 
   9   8  11      130.59      205.89     29.15 o 
  10   8  11        4.96        4.43     20.81 o 
  11   8  11       67.30      116.66     32.69 o 
 -12   9  11       41.46       55.36     25.52 o 
 -11   9  11       11.42       20.06     17.28 o 
 -10   9  11       14.06       30.95     28.33 o 
  -9   9  11      435.27      485.12     35.57 o 
  -8   9  11       68.72      113.19     18.51 o 
  -7   9  11       23.03       25.21     15.11 o 
  -6   9  11        5.19        9.25     10.95 o 
  -5   9  11       16.53       23.56     11.27 o 
  -4   9  11      316.42      326.11     24.71 o 
  -3   9  11     1489.94     1425.41     48.14 o 
  -2   9  11       99.25      126.48     15.82 o 
  -1   9  11     1454.50     1520.69     41.11 o 
   0   9  11      697.12      701.54     23.21 o 
   1   9  11       17.97       27.81      8.46 o 
   2   9  11       51.91       69.27     11.97 o 
   3   9  11     3135.04     2884.52    140.29 o 
   4   9  11     1097.80      977.80     41.59 o 
   5   9  11      476.41      407.70     30.93 o 
   6   9  11      123.01       66.14     18.49 o 
   7   9  11      136.88       97.92     18.30 o 
   8   9  11        3.39       19.02     18.44 o 
   9   9  11      139.54      147.71     26.06 o 
  10   9  11       32.21       58.25     21.28 o 
 -12  10  11       68.69       74.74     28.75 o 
 -11  10  11       22.77       25.84     25.14 o 
 -10  10  11       57.19       85.28     20.84 o 
  -9  10  11      210.94      207.34     25.63 o 
  -8  10  11       44.45       29.24     14.60 o 
  -7  10  11     2713.65     2584.98     73.49 o 
  -6  10  11       19.02       25.67     11.63 o 
  -5  10  11      241.39      213.64     21.07 o 
  -4  10  11       22.31       21.74     11.18 o 
  -3  10  11      177.84      157.19     17.11 o 
  -2  10  11        0.02        7.56      7.71 o 
  -1  10  11      118.64      149.82     17.24 o 
   0  10  11        1.10       -4.85      7.69 o 
   1  10  11       83.25       80.56     12.47 o 
   2  10  11     2390.60     2220.50     57.62 o 
   3  10  11     2695.66     2264.20    210.70 o 
   4  10  11      130.99      121.64     30.63 o 
   5  10  11      113.91      142.54     26.30 o 
   6  10  11       60.89       61.17     19.67 o 
   7  10  11        5.75       16.24     16.10 o 
   8  10  11       10.25       35.77     18.91 o 
   9  10  11       34.81       51.52     26.83 o 
  10  10  11        3.23       36.24     21.91 o 
 -11  11  11       37.90       41.25     26.21 o 
 -10  11  11       90.31       99.00     27.22 o 
  -9  11  11      716.70      708.47     44.58 o 
  -8  11  11        7.88       23.64     15.83 o 
  -7  11  11     1099.55     1014.17     63.04 o 
  -6  11  11      306.35      316.78     29.72 o 
  -5  11  11      401.51      403.12     27.59 o 
  -4  11  11      297.76      289.76     23.17 o 
  -3  11  11       29.60       12.75     10.73 o 
  -2  11  11      195.79      222.44     22.39 o 
  -1  11  11       82.71       60.25     13.38 o 
   0  11  11      508.17      612.63     42.12 o 
   1  11  11      103.38      144.65     20.20 o 
   2  11  11     1180.39     1184.62     44.57 o 
   3  11  11      108.09       50.48     13.29 o 
   4  11  11      388.01      484.24     59.44 o 
   5  11  11       76.80       47.29     18.90 o 
   6  11  11      124.86      154.53     27.43 o 
   7  11  11       70.62       65.20     22.23 o 
   8  11  11      394.81      567.21     51.35 o 
   9  11  11        0.58       10.14     21.54 o 
  10  11  11        8.21       36.39     23.46 o 
 -11  12  11      123.67       91.39     29.40 o 
 -10  12  11       99.92      126.78     35.58 o 
  -9  12  11        1.90       10.64     16.87 o 
  -8  12  11      286.74      287.78     30.48 o 
  -7  12  11       12.97        7.44     15.63 o 
  -6  12  11      491.18      484.26     32.31 o 
  -5  12  11      325.17      305.98     25.94 o 
  -4  12  11      706.12      707.18     39.78 o 
  -3  12  11        8.69        7.68     11.34 o 
  -2  12  11      141.91       92.57     15.63 o 
  -1  12  11      567.44      555.77     35.18 o 
   0  12  11        1.72       24.41     10.87 o 
   1  12  11      124.72      119.80     16.61 o 
   2  12  11     1127.87     1175.05     52.79 o 
   3  12  11       14.31        4.13     16.77 o 
   4  12  11       11.50       23.44     14.11 o 
   5  12  11        1.47       17.41     14.46 o 
   6  12  11      136.02      153.99     29.85 o 
   7  12  11      163.22      215.90     33.47 o 
   8  12  11       54.35       98.93     26.71 o 
   9  12  11       15.62       34.34     24.21 o 
 -10  13  11        0.30       25.64     33.23 o 
  -9  13  11        0.00       50.48     16.30 o 
  -8  13  11      466.73      462.63     52.91 o 
  -7  13  11      925.50      950.60     57.94 o 
  -6  13  11       15.74       50.73     17.15 o 
  -5  13  11      194.89      146.03     21.69 o 
  -4  13  11     1512.12     1393.93     49.34 o 
  -3  13  11        4.31       12.58     11.55 o 
  -2  13  11       84.31       67.85     18.65 o 
  -1  13  11       29.81       51.52     15.43 o 
   0  13  11     1889.45     2041.25     73.77 o 
   1  13  11      286.40      295.30     37.01 o 
   2  13  11        1.23       20.84     21.33 o 
   3  13  11       28.86       70.63     27.40 o 
   4  13  11       66.62       60.83     40.65 o 
   5  13  11      114.09      120.82     21.66 o 
   6  13  11        2.26       30.71     17.50 o 
   7  13  11       79.28       61.94     20.37 o 
   8  13  11      111.99      130.48     30.73 o 
   9  13  11       25.52       63.33     24.94 o 
 -10  14  11       51.74       83.41     28.46 o 
  -9  14  11       89.74       92.68     29.87 o 
  -8  14  11      170.77      174.17     27.21 o 
  -7  14  11        0.92       16.49     17.10 o 
  -6  14  11      128.57      121.81     23.88 o 
  -5  14  11        7.05       20.76     14.73 o 
  -4  14  11      383.76      310.98     26.77 o 
  -3  14  11      413.59      399.92     40.67 o 
  -2  14  11       38.16       59.63     18.27 o 
  -1  14  11     1220.91      982.41     50.54 o 
   0  14  11      847.49      786.94     54.51 o 
   1  14  11       56.76       82.21     41.47 o 
   2  14  11       14.36       37.13     21.49 o 
   3  14  11       36.73       43.36     22.24 o 
   4  14  11        8.38       27.85     22.50 o 
   5  14  11        0.85       -6.64     25.55 o 
   6  14  11       99.56      101.47     22.27 o 
   7  14  11      373.19      408.90     36.94 o 
   8  14  11       32.96       53.96     24.50 o 
  -9  15  11       37.92       92.29     29.64 o 
  -8  15  11        1.73       21.26     18.68 o 
  -7  15  11        0.01       29.81     19.49 o 
  -6  15  11      441.23      401.65     36.69 o 
  -5  15  11       41.79       48.72     19.03 o 
  -4  15  11      111.70      141.91     27.71 o 
  -3  15  11      196.73      265.35     44.74 o 
  -2  15  11        2.77       34.63     25.97 o 
  -1  15  11        5.03       24.44     31.85 o 
   0  15  11        3.52      -11.11     31.85 o 
   1  15  11        0.01       -5.18     30.37 o 
   2  15  11        0.03      -18.52     29.62 o 
   3  15  11        0.18       29.74     23.19 o 
   4  15  11        1.30       52.58     37.77 o 
   5  15  11        6.01       18.36     24.15 o 
   6  15  11       87.95       89.58     31.83 o 
   7  15  11       75.21      124.55     29.88 o 
  -8  16  11       77.13       74.23     30.36 o 
  -7  16  11        1.79       21.40     19.86 o 
  -6  16  11       13.86       69.25     25.01 o 
  -5  16  11       17.86       73.84     30.08 o 
  -4  16  11      104.87      150.55     34.59 o 
  -3  16  11      340.21      345.46     37.45 o 
  -2  16  11      551.72      561.39     77.76 o 
  -1  16  11       13.23       71.84     42.96 o 
   0  16  11        1.24       24.44     38.51 o 
   1  16  11       73.87       48.14     40.73 o 
   2  16  11       48.68        9.63     36.29 o 
   3  16  11      354.04      430.30     71.10 o 
   4  16  11       13.08       35.73     24.55 o 
   5  16  11       20.68       14.39     22.45 o 
   6  16  11       91.22       81.31     31.41 o 
  -7  17  11      205.25      189.98     39.19 o 
  -6  17  11       34.23       57.01     30.47 o 
  -5  17  11      535.51      526.24     58.18 o 
  -4  17  11       46.76      162.94     52.58 o 
  -3  17  11       30.99       47.40     39.99 o 
  -2  17  11        2.90       35.55     35.55 o 
  -1  17  11      593.13      693.22     88.87 o 
   0  17  11        1.94      -12.59     35.55 o 
   1  17  11       57.09       53.32     41.47 o 
   2  17  11      187.50      144.42     55.55 o 
   3  17  11      168.07      268.10     63.69 o 
   4  17  11       91.42       85.17     47.40 o 
   5  17  11      180.77      207.09     40.28 o 
  -6  18  11      168.42      145.16     50.36 o 
  -5  18  11      112.12      183.67     59.25 o 
  -4  18  11        2.39       29.62     38.51 o 
  -3  18  11        0.97       39.99     39.25 o 
  -2  18  11      111.62      150.35     54.81 o 
  -1  18  11      115.90      248.11     66.66 o 
   0  18  11        0.58       11.85     40.73 o 
   1  18  11       91.34       82.95     45.18 o 
   2  18  11       14.23       17.77     36.29 o 
   3  18  11       15.44       58.51     45.92 o 
   4  18  11       17.36       57.03     42.22 o 
  -4  19  11       66.11       75.54     40.73 o 
  -3  19  11      139.55      129.61     49.62 o 
  -2  19  11       43.77      117.02     52.58 o 
  -1  19  11      781.54      691.00     93.32 o 
   0  19  11      556.63      589.53     88.13 o 
   1  19  11      280.34      311.06     68.14 o 
   2  19  11      160.20      200.71     59.99 o 
 -12   0  12       58.14       67.40     56.29 o 
 -10   0  12       35.99        1.75     18.18 o 
  -8   0  12     2010.24     2240.29     80.04 o 
  -6   0  12       12.84       19.76      7.18 o 
  -4   0  12    51524.30    52130.96   1076.36 o 
  -2   0  12       62.10       78.49      9.39 o 
   0   0  12     2202.98     2256.30     68.11 o 
   2   0  12      489.49      554.93     36.46 o 
   4   0  12      782.38      655.07     45.12 o 
   6   0  12       41.39       30.77     22.60 o 
   8   0  12        0.22       22.22     28.88 o 
  10   0  12      580.42      599.90     85.17 o 
  12   0  12       26.46       14.81     35.55 o 
 -13   1  12      146.33      178.49     75.54 o 
 -12   1  12       30.62       10.78     35.32 o 
 -11   1  12      138.12      134.15     22.42 o 
 -10   1  12       20.59        6.99     19.10 o 
  -9   1  12       28.39       18.98     12.27 o 
  -8   1  12       88.55       93.54     15.20 o 
  -7   1  12      842.32      878.69     26.29 o 
  -6   1  12      361.31      426.47     24.73 o 
  -5   1  12     1909.88     1995.58     37.27 o 
  -4   1  12    17884.16    17799.89    265.62 o 
  -3   1  12     1141.91     1225.55     27.59 o 
  -2   1  12        0.03        1.98      4.89 o 
  -1   1  12     1900.03     1980.24     39.13 o 
   0   1  12       33.56       14.95      6.20 o 
   1   1  12      465.22      536.20     21.09 o 
   2   1  12      571.52      497.47     24.40 o 
   3   1  12        8.76        6.02      9.81 o 
   4   1  12       14.30       11.40     10.96 o 
   5   1  12      554.33      572.46     32.47 o 
   6   1  12     1783.56     1554.62     56.40 o 
   7   1  12        7.17       12.12     14.35 o 
   8   1  12      476.35      527.65     50.53 o 
   9   1  12       21.39       31.25     51.84 o 
  10   1  12      330.84      432.61    119.98 o 
  11   1  12      197.14      214.04     42.68 o 
  12   1  12        0.67       53.37     23.91 o 
 -13   2  12        0.30       86.65     65.91 o 
 -12   2  12       55.44       72.38     31.48 o 
 -11   2  12       83.81       56.21     26.94 o 
 -10   2  12       55.57       75.35     21.53 o 
  -9   2  12       18.11       27.80     13.65 o 
  -8   2  12       39.71       33.79      8.29 o 
  -7   2  12      542.19      510.60     26.22 o 
  -6   2  12      460.14      460.72     14.34 o 
  -5   2  12       76.24       81.55      7.59 o 
  -4   2  12    13655.56    13782.30    222.73 o 
  -3   2  12    10622.38    10526.48    172.06 o 
  -2   2  12       12.47        4.54      5.78 o 
  -1   2  12      405.05      437.84     14.53 o 
   0   2  12      974.13     1043.44     29.95 o 
   1   2  12     5081.84     5256.78    111.12 o 
   2   2  12      259.41      375.38     19.41 o 
   3   2  12      953.64      813.91     32.92 o 
   4   2  12       13.06       28.87     11.98 o 
   5   2  12      130.03       99.75     17.67 o 
   6   2  12     1456.15     1258.58     64.99 o 
   7   2  12       64.12       78.61     20.75 o 
   8   2  12       66.35       69.34     21.37 o 
   9   2  12       66.95       98.65     29.51 o 
  10   2  12       94.40       35.74     25.98 o 
  11   2  12        1.49       23.42     20.47 o 
 -13   3  12       85.06       87.84     23.65 o 
 -12   3  12        2.87       31.34     20.35 o 
 -11   3  12       20.81       20.11     21.81 o 
 -10   3  12      207.84      170.41     24.68 o 
  -9   3  12       34.93       23.06     13.77 o 
  -8   3  12      390.30      414.95     20.06 o 
  -7   3  12       71.12       56.44     10.10 o 
  -6   3  12       43.10       35.55      5.11 o 
  -5   3  12     3679.21     3785.87     69.14 o 
  -4   3  12      892.00      836.18     24.23 o 
  -3   3  12     8914.41     8916.91    147.75 o 
  -2   3  12      318.49      316.06     12.86 o 
  -1   3  12       14.91        7.53      6.32 o 
   0   3  12       15.26       16.00      6.72 o 
   1   3  12     1734.82     1642.68     42.53 o 
   2   3  12     1105.84     1137.91     34.18 o 
   3   3  12       84.60       58.70     16.89 o 
   4   3  12       62.46       89.21     15.94 o 
   5   3  12      630.06      547.12     38.54 o 
   6   3  12        0.39       17.60     13.95 o 
   7   3  12       32.24       54.30     19.66 o 
   8   3  12      143.48      177.76     28.86 o 
   9   3  12       22.61       26.96     20.06 o 
  10   3  12       11.62       35.70     21.35 o 
  11   3  12       13.38       20.09     23.39 o 
 -13   4  12       25.09       22.75     22.00 o 
 -12   4  12        9.76       19.80     14.15 o 
 -11   4  12       77.05       97.07     15.86 o 
 -10   4  12       55.61       65.37     13.38 o 
  -9   4  12       16.87       39.10     14.09 o 
  -8   4  12      673.22      664.12     35.76 o 
  -7   4  12      214.19      230.53     15.71 o 
  -6   4  12       16.40       29.15     10.83 o 
  -5   4  12       63.01       70.39      7.92 o 
  -4   4  12       71.40       76.02      9.57 o 
  -3   4  12     4894.17     4806.59     92.75 o 
  -2   4  12     3518.13     3368.86     61.40 o 
  -1   4  12      198.32      162.39     15.05 o 
   0   4  12     2219.52     2042.46     40.79 o 
   1   4  12     1646.57     1671.04     46.34 o 
   2   4  12        9.65       42.22      9.40 o 
   3   4  12       83.81      110.28     14.11 o 
   4   4  12      262.00      256.77     29.72 o 
   5   4  12     3229.60     2836.73     88.08 o 
   6   4  12       38.17       41.50     17.97 o 
   7   4  12      150.71      121.15     21.16 o 
   8   4  12     1248.60     1107.98     81.46 o 
   9   4  12        5.34       27.27     19.21 o 
  10   4  12       42.91       45.64     20.97 o 
  11   4  12       45.51       88.07     28.45 o 
 -13   5  12       56.47       66.69     45.73 o 
 -12   5  12      162.66      166.29     24.27 o 
 -11   5  12       15.04       18.69     13.74 o 
 -10   5  12      649.79      595.11     30.69 o 
  -9   5  12      176.80      182.27     18.60 o 
  -8   5  12      106.14      106.41     20.20 o 
  -7   5  12       50.08       50.90      7.03 o 
  -6   5  12       42.16       39.42      7.29 o 
  -5   5  12      375.42      371.46     21.75 o 
  -4   5  12      183.62      162.91     12.70 o 
  -3   5  12      493.78      512.24     21.95 o 
  -2   5  12       48.48       43.68     10.16 o 
  -1   5  12        0.02        4.53      4.62 o 
   0   5  12      575.48      533.74     18.71 o 
   1   5  12       75.28       51.50      8.49 o 
   2   5  12     2428.54     2481.99     51.29 o 
   3   5  12       15.54       20.33      7.00 o 
   4   5  12       76.48       52.57     11.33 o 
   5   5  12       94.65       86.84     15.06 o 
   6   5  12      566.68      509.59     32.22 o 
   7   5  12       61.87       25.35     20.31 o 
   8   5  12       35.63       50.20     18.00 o 
   9   5  12        9.76        6.83     20.11 o 
  10   5  12       17.50       22.91     21.48 o 
  11   5  12        6.18       28.26     21.51 o 
 -13   6  12       29.90       41.85     38.49 o 
 -12   6  12       46.83       46.42     17.53 o 
 -11   6  12       65.33       61.50     27.69 o 
 -10   6  12      329.06      321.27     25.40 o 
  -9   6  12       68.78       57.90     13.79 o 
  -8   6  12      103.66       92.62     15.50 o 
  -7   6  12       14.58       23.34     11.82 o 
  -6   6  12        3.16       10.43      6.76 o 
  -5   6  12      212.09      200.52     13.93 o 
  -4   6  12      589.33      650.86     35.46 o 
  -3   6  12      275.73      347.89     21.38 o 
  -2   6  12        0.84        2.72      7.38 o 
  -1   6  12       18.26       32.56      5.67 o 
   0   6  12      199.95      263.85     18.95 o 
   1   6  12      830.95      975.84     26.14 o 
   2   6  12        6.71        1.09      6.47 o 
   3   6  12        1.09       -5.66      6.70 o 
   4   6  12     1658.71     1495.31     60.50 o 
   5   6  12       30.37       20.49     11.77 o 
   6   6  12       12.19       18.67     12.41 o 
   7   6  12     1596.57     1402.78     66.96 o 
   8   6  12        0.01        7.56     12.63 o 
   9   6  12      302.62      307.97     63.05 o 
  10   6  12       22.70       52.32     34.15 o 
  11   6  12        6.09       33.74     23.99 o 
 -12   7  12        6.25       37.18     17.38 o 
 -11   7  12      194.26      224.24     26.76 o 
 -10   7  12       35.71       53.06     26.83 o 
  -9   7  12      366.23      356.20     21.42 o 
  -8   7  12       52.46       39.60      9.61 o 
  -7   7  12       42.09       41.07     14.92 o 
  -6   7  12       22.01       10.32     11.28 o 
  -5   7  12       85.10       89.80     14.69 o 
  -4   7  12      173.27      170.13     17.39 o 
  -3   7  12      808.77      753.12     26.91 o 
  -2   7  12      533.40      594.43     23.44 o 
  -1   7  12       46.12       48.43      9.09 o 
   0   7  12     1151.56     1280.69     28.72 o 
   1   7  12      238.94      266.43     14.33 o 
   2   7  12      813.57      800.01     29.08 o 
   3   7  12      287.16      296.18     25.01 o 
   4   7  12       90.81       70.97     14.14 o 
   5   7  12      340.62      302.60     23.87 o 
   6   7  12       24.98        7.93     12.30 o 
   7   7  12      305.75      264.81     24.99 o 
   8   7  12      126.66      115.14     21.73 o 
   9   7  12       13.19       12.83     20.64 o 
  10   7  12      268.00      327.36     42.33 o 
  11   7  12        6.67       11.09     22.31 o 
 -12   8  12       88.25      111.77     31.07 o 
 -11   8  12        0.11       25.57     17.13 o 
 -10   8  12      873.98      918.69     58.21 o 
  -9   8  12      396.44      460.56     30.46 o 
  -8   8  12      651.88      601.12     33.00 o 
  -7   8  12       44.83       41.00     12.91 o 
  -6   8  12       16.55       20.30     16.03 o 
  -5   8  12      155.11      148.05     18.83 o 
  -4   8  12       52.32       27.72     11.37 o 
  -3   8  12     1022.11     1002.33     37.92 o 
  -2   8  12       14.44       17.61     10.09 o 
  -1   8  12      261.74      288.86     17.73 o 
   0   8  12       53.45       55.18      8.21 o 
   1   8  12        2.71       16.53      7.90 o 
   2   8  12     1798.65     1870.84     51.34 o 
   3   8  12       14.74       14.83      8.56 o 
   4   8  12      176.34      184.54     19.16 o 
   5   8  12      828.72      640.83     40.24 o 
   6   8  12       10.78       36.38     14.16 o 
   7   8  12       93.46       85.88     18.15 o 
   8   8  12      105.04      135.53     21.69 o 
   9   8  12       37.11       39.76     18.61 o 
  10   8  12       25.02       37.67     25.46 o 
 -12   9  12      125.59      125.65     32.00 o 
 -11   9  12       60.02       94.76     21.92 o 
 -10   9  12       40.70       72.35     20.09 o 
  -9   9  12      245.72      237.71     27.15 o 
  -8   9  12        3.73       15.47     13.51 o 
  -7   9  12       26.74       22.69     12.91 o 
  -6   9  12       85.35       71.56     14.91 o 
  -5   9  12      956.63      883.58     36.14 o 
  -4   9  12      137.95      117.35     16.97 o 
  -3   9  12       18.20       16.02     14.11 o 
  -2   9  12      200.05      174.19     18.02 o 
  -1   9  12     1397.11     1374.86     45.49 o 
   0   9  12      201.14      243.99     16.85 o 
   1   9  12       12.17       12.45      8.45 o 
   2   9  12     7099.28     6993.90    147.66 o 
   3   9  12      719.96      743.06     33.85 o 
   4   9  12      344.29      347.70     24.46 o 
   5   9  12       51.23       18.41     13.13 o 
   6   9  12        0.29       23.24     13.55 o 
   7   9  12      123.53      140.57     20.28 o 
   8   9  12       75.14       93.97     29.82 o 
   9   9  12       48.84      104.28     23.80 o 
  10   9  12        0.12       36.06     19.97 o 
 -11  10  12       45.24        3.39     23.17 o 
 -10  10  12      381.74      385.61     43.01 o 
  -9  10  12      249.10      218.28     25.45 o 
  -8  10  12       17.24       41.19     14.40 o 
  -7  10  12     1209.20     1167.30     45.25 o 
  -6  10  12       14.44       12.27     12.07 o 
  -5  10  12       28.88       17.87     12.45 o 
  -4  10  12       38.16       33.38     14.07 o 
  -3  10  12      475.36      483.00     37.74 o 
  -2  10  12       35.59       12.90     18.69 o 
  -1  10  12     1698.42     1772.78     55.01 o 
   0  10  12      818.82      839.19     41.43 o 
   1  10  12      230.38      248.62     25.93 o 
   2  10  12       19.91       42.24     10.61 o 
   3  10  12     3490.55     3299.72    133.15 o 
   4  10  12     1525.81     1339.30     79.14 o 
   5  10  12      301.99      245.39     34.42 o 
   6  10  12      124.92      114.75     22.89 o 
   7  10  12        5.95       28.54     17.84 o 
   8  10  12       76.37       85.49     30.68 o 
   9  10  12       33.67       41.97     20.92 o 
  10  10  12        9.27       24.27     19.48 o 
 -11  11  12        4.86       55.63     26.31 o 
 -10  11  12        7.62       29.98     18.28 o 
  -9  11  12      145.92      144.93     24.19 o 
  -8  11  12       46.67       37.98     17.90 o 
  -7  11  12       14.43        9.96     13.35 o 
  -6  11  12      472.84      455.97     30.36 o 
  -5  11  12        0.26       11.55     11.59 o 
  -4  11  12       11.76       15.31     11.25 o 
  -3  11  12      371.46      363.85     24.70 o 
  -2  11  12       88.81      110.34     15.89 o 
  -1  11  12        2.45        8.84     10.23 o 
   0  11  12      128.83      128.04     21.05 o 
   1  11  12     2647.28     2578.26     72.93 o 
   2  11  12      236.71      195.71     24.02 o 
   3  11  12      627.53      649.40     36.47 o 
   4  11  12      107.75      114.82     20.56 o 
   5  11  12        7.62       27.34     15.57 o 
   6  11  12      175.42      169.14     29.93 o 
   7  11  12       21.53       57.55     23.89 o 
   8  11  12       56.06       92.48     26.79 o 
   9  11  12       14.62       23.34     24.73 o 
 -11  12  12      126.66       89.31     32.37 o 
 -10  12  12      777.58      676.78     58.90 o 
  -9  12  12        3.03       22.56     16.18 o 
  -8  12  12       12.16       38.78     17.75 o 
  -7  12  12      746.25      760.58     44.81 o 
  -6  12  12       50.25        9.74     13.57 o 
  -5  12  12       69.18       74.16     16.06 o 
  -4  12  12       73.37       74.35     15.71 o 
  -3  12  12      916.17      920.90     58.54 o 
  -2  12  12      493.07      554.97     37.88 o 
  -1  12  12      932.66      912.17     47.24 o 
   0  12  12      207.49      207.50     24.52 o 
   1  12  12        4.28       13.02     11.31 o 
   2  12  12       42.45       26.54     18.88 o 
   3  12  12       11.79       29.44     13.74 o 
   4  12  12      107.27       97.20     18.64 o 
   5  12  12        4.52       22.14     15.47 o 
   6  12  12        5.26       -1.39     17.27 o 
   7  12  12        1.61       18.22     19.86 o 
   8  12  12        5.48        3.90     21.32 o 
   9  12  12     1217.07     1504.51    120.72 o 
 -10  13  12       13.92       43.43     26.11 o 
  -9  13  12      459.50      376.56     36.25 o 
  -8  13  12       18.18       40.65     27.37 o 
  -7  13  12      188.48      128.84     22.42 o 
  -6  13  12      452.40      425.86     56.12 o 
  -5  13  12       33.51       25.48     14.40 o 
  -4  13  12        9.26       15.40     12.47 o 
  -3  13  12      223.97      228.86     22.27 o 
  -2  13  12      198.87      201.26     35.39 o 
  -1  13  12      573.72      565.75     38.42 o 
   0  13  12      107.48       74.38     25.59 o 
   1  13  12       68.03       52.99     25.79 o 
   2  13  12      549.29      643.37     55.11 o 
   3  13  12        5.86       17.51     19.01 o 
   4  13  12      213.99      167.57     34.04 o 
   5  13  12      127.20      139.15     22.16 o 
   6  13  12       49.59       31.67     17.05 o 
   7  13  12        0.01       40.11     19.11 o 
   8  13  12      376.95      463.08     68.73 o 
  -9  14  12        2.17       46.14     27.24 o 
  -8  14  12      355.63      323.36     45.03 o 
  -7  14  12       53.89       53.30     20.32 o 
  -6  14  12        3.62       14.63     16.59 o 
  -5  14  12        1.90       23.78     15.93 o 
  -4  14  12     1037.54     1007.48     63.67 o 
  -3  14  12      204.49      210.97     29.69 o 
  -2  14  12       36.16       57.98     28.50 o 
  -1  14  12      603.60      638.23     51.46 o 
   0  14  12      185.13      187.21     48.51 o 
   1  14  12      178.23      119.98     46.66 o 
   2  14  12       44.96       20.00     38.51 o 
   3  14  12      171.45       94.22     76.65 o 
   4  14  12      224.18      280.69     65.54 o 
   5  14  12        6.18        7.26     24.81 o 
   6  14  12       83.59      109.52     23.21 o 
   7  14  12      236.05      276.25     32.80 o 
   8  14  12      142.00      154.71     33.84 o 
  -9  15  12       30.65       48.21     26.13 o 
  -8  15  12      275.85      273.79     46.38 o 
  -7  15  12       68.45       76.61     21.95 o 
  -6  15  12      135.65      127.09     23.90 o 
  -5  15  12      590.92      516.17     39.20 o 
  -4  15  12      223.21      236.88     64.06 o 
  -3  15  12      769.28      658.86    108.16 o 
  -2  15  12      273.27      274.07     46.77 o 
  -1  15  12       65.94      121.46     46.66 o 
   0  15  12      167.96      199.23     52.58 o 
   1  15  12      373.65      351.79     62.95 o 
   2  15  12       33.48       64.43     38.51 o 
   3  15  12       34.19       32.59     36.29 o 
   4  15  12        0.01       19.90     22.95 o 
   5  15  12        3.56       32.02     25.07 o 
   6  15  12       74.40       56.48     29.84 o 
   7  15  12      385.09      479.61     58.39 o 
  -8  16  12       10.11       40.77     25.34 o 
  -7  16  12      103.27      122.25     28.76 o 
  -6  16  12        3.66       44.98     20.28 o 
  -5  16  12       59.73      107.73     33.41 o 
  -4  16  12       89.74       82.75     30.63 o 
  -3  16  12      352.47      396.56     41.10 o 
  -2  16  12       76.45       99.24     45.92 o 
  -1  16  12      333.31      422.89     72.58 o 
   0  16  12       11.99      -11.11     34.81 o 
   1  16  12       34.11       83.69     44.44 o 
   2  16  12      294.57      239.22     59.99 o 
   3  16  12      509.10      696.92     90.36 o 
   4  16  12       91.49       52.58     40.73 o 
   5  16  12        0.47       41.44     26.29 o 
   6  16  12      355.00      311.19     48.18 o 
  -7  17  12      180.04      158.01     51.73 o 
  -6  17  12      327.72      307.87     49.22 o 
  -5  17  12      178.54      248.84     83.69 o 
  -4  17  12      257.36      242.92     62.21 o 
  -3  17  12      302.92      250.33     61.47 o 
  -2  17  12       26.37       30.37     39.99 o 
  -1  17  12      110.52      231.07     61.47 o 
   0  17  12       14.12       43.70     42.96 o 
   1  17  12      818.71      755.43     91.10 o 
   2  17  12       11.98       36.29     37.03 o 
   3  17  12       96.95       98.50     50.36 o 
   4  17  12       15.12       67.40     41.47 o 
   5  17  12      161.76      251.81     65.17 o 
  -5  18  12        0.13       16.29     42.96 o 
  -4  18  12        0.20       26.66     35.55 o 
  -3  18  12        7.49       66.66     44.44 o 
  -2  18  12      214.05      405.86     77.02 o 
  -1  18  12        9.30       56.29     44.44 o 
   0  18  12      565.52      577.68     86.65 o 
   1  18  12       32.74       19.26     43.70 o 
   2  18  12        5.45       46.66     43.70 o 
   3  18  12      204.90      139.24     50.36 o 
   4  18  12        1.57       50.36     43.70 o 
  -3  19  12       21.55      111.09     47.40 o 
  -2  19  12        9.21      105.17     47.40 o 
  -1  19  12      148.43       99.24     47.40 o 
   0  19  12      128.96      137.75     57.77 o 
   1  19  12      254.69      191.82     57.77 o 
   2  19  12       64.39       37.77     47.40 o 
 -13   0  13      839.71     1042.05    142.20 o 
 -11   0  13       10.50       25.92     47.40 o 
  -9   0  13       63.22       40.51     22.61 o 
  -7   0  13     1157.80     1193.97     37.70 o 
  -5   0  13        9.12        1.56      6.86 o 
  -3   0  13     4873.91     4570.82    105.00 o 
  -1   0  13       21.30       -0.09      7.78 o 
   1   0  13      948.86     1058.64     41.33 o 
   3   0  13      117.29      146.24     24.02 o 
   5   0  13      831.31      664.08     83.69 o 
   7   0  13       37.00       25.66     21.24 o 
   9   0  13        9.04       25.92     31.85 o 
  11   0  13      428.42      470.29     80.73 o 
 -13   1  13       24.56       67.40     62.21 o 
 -12   1  13      258.85      277.02     33.00 o 
 -11   1  13       18.56       37.21     17.34 o 
 -10   1  13       12.99        5.04     19.62 o 
  -9   1  13      341.66      390.44     31.71 o 
  -8   1  13       25.71       35.31      9.66 o 
  -7   1  13     2538.59     2562.34     50.72 o 
  -6   1  13       43.04       44.24      6.29 o 
  -5   1  13      459.64      470.12     14.73 o 
  -4   1  13    27350.72    27236.05    402.39 o 
  -3   1  13     4180.88     3976.50     70.97 o 
  -2   1  13     1444.36     1443.03     28.58 o 
  -1   1  13      137.49      117.53      9.21 o 
   0   1  13      283.64      288.07     14.65 o 
   1   1  13     1260.50     1312.91     36.88 o 
   2   1  13      760.24      788.29     31.37 o 
   3   1  13       17.69       16.24     11.04 o 
   4   1  13        0.00        9.60     10.61 o 
   5   1  13        9.64       21.32     13.51 o 
   6   1  13      447.96      424.93     31.67 o 
   7   1  13      106.77      119.97     20.87 o 
   8   1  13       46.10        8.10     20.29 o 
   9   1  13      122.85       75.56     29.17 o 
  10   1  13      191.96      180.02     40.76 o 
  11   1  13      137.05      221.26     77.02 o 
 -13   2  13        5.04       99.98     69.62 o 
 -12   2  13      455.51      416.21     40.89 o 
 -11   2  13        5.82       21.81     25.34 o 
 -10   2  13       25.72       26.15     10.76 o 
  -9   2  13        0.03        8.70      8.62 o 
  -8   2  13      130.91      110.72     12.33 o 
  -7   2  13        5.11       19.02      8.19 o 
  -6   2  13      734.05      715.46     20.64 o 
  -5   2  13       33.15       24.67      6.24 o 
  -4   2  13      557.68      601.76     18.52 o 
  -3   2  13       33.95       18.49      6.15 o 
  -2   2  13     1832.00     1754.73     40.02 o 
  -1   2  13      265.52      271.95     12.37 o 
   0   2  13      687.33      712.75     24.37 o 
   1   2  13      823.91      886.04     28.69 o 
   2   2  13       28.34       53.65     11.05 o 
   3   2  13       34.67       35.38     12.28 o 
   4   2  13       65.17       75.24     15.74 o 
   5   2  13     2678.47     2517.35     76.34 o 
   6   2  13      110.76       67.08     18.08 o 
   7   2  13       28.17       56.49     18.94 o 
   8   2  13       10.30       37.24     20.11 o 
   9   2  13        0.31       47.34     25.52 o 
  10   2  13      226.75      200.20     41.36 o 
  11   2  13       67.07       79.13     26.39 o 
 -13   3  13      128.08      146.72     27.58 o 
 -12   3  13        0.01       22.91     21.41 o 
 -11   3  13       95.41      117.40     16.27 o 
 -10   3  13       26.15       46.48     12.97 o 
  -9   3  13      289.32      303.56     21.58 o 
  -8   3  13       11.57        8.80      8.61 o 
  -7   3  13      425.92      391.91     15.12 o 
  -6   3  13       95.97      110.68      9.23 o 
  -5   3  13     1309.84     1254.81     29.63 o 
  -4   3  13      585.22      685.65     20.13 o 
  -3   3  13        4.18        4.25      6.01 o 
  -2   3  13     1201.12     1271.06     32.41 o 
  -1   3  13     2851.24     2746.44     52.06 o 
   0   3  13     3274.71     3435.66     76.24 o 
   1   3  13        5.89       21.15      9.22 o 
   2   3  13     3091.67     3128.08     73.34 o 
   3   3  13      400.58      401.38     25.33 o 
   4   3  13      940.60      823.73     35.55 o 
   5   3  13        1.22       13.44     18.81 o 
   6   3  13      126.83       84.13     19.31 o 
   7   3  13       60.53       61.90     21.02 o 
   8   3  13        1.92       -6.35     26.81 o 
   9   3  13       99.22       94.83     35.95 o 
  10   3  13      210.91      225.80     33.86 o 
  11   3  13       38.92       56.07     23.92 o 
 -13   4  13        0.00       35.67     24.46 o 
 -12   4  13      164.61      195.54     28.28 o 
 -11   4  13        0.05       12.62     12.11 o 
 -10   4  13       17.09        2.03     13.28 o 
  -9   4  13      203.85      247.12     22.70 o 
  -8   4  13       84.88       98.13     14.89 o 
  -7   4  13      258.76      235.20     12.74 o 
  -6   4  13       31.63       42.52      7.31 o 
  -5   4  13       51.84       56.97      7.83 o 
  -4   4  13     2068.75     2074.72     42.71 o 
  -3   4  13        3.57       -0.83      6.29 o 
  -2   4  13       26.18       39.43      6.87 o 
  -1   4  13        0.01        2.02      7.45 o 
   0   4  13      128.90      150.30     13.52 o 
   1   4  13       34.61       25.41     11.09 o 
   2   4  13      572.92      541.04     23.82 o 
   3   4  13     1336.67     1214.00     43.32 o 
   4   4  13       33.55       26.61     13.76 o 
   5   4  13       64.30       54.64     17.19 o 
   6   4  13      195.01      151.88     29.84 o 
   7   4  13      159.06      130.76     22.49 o 
   8   4  13       26.99       54.29     18.18 o 
   9   4  13        4.84       12.02     18.99 o 
  10   4  13       38.09       31.28     28.59 o 
  11   4  13      116.98      102.85     28.77 o 
 -13   5  13      103.01       87.08     30.12 o 
 -12   5  13       55.53       60.45     20.67 o 
 -11   5  13       50.94       30.38     15.46 o 
 -10   5  13      125.87      166.08     19.28 o 
  -9   5  13       13.24       25.56     12.78 o 
  -8   5  13      658.22      695.67     39.20 o 
  -7   5  13      533.19      545.51     27.75 o 
  -6   5  13       49.88       32.39      7.26 o 
  -5   5  13      307.51      340.15     15.18 o 
  -4   5  13       30.03       26.86      8.40 o 
  -3   5  13      668.33      759.88     26.83 o 
  -2   5  13      388.02      365.19     18.45 o 
  -1   5  13      638.14      667.97     23.40 o 
   0   5  13     2729.99     2887.91     60.31 o 
   1   5  13        0.28       10.25      7.59 o 
   2   5  13     1393.34     1340.35     33.54 o 
   3   5  13      841.40      798.01     36.27 o 
   4   5  13     1048.93      920.33     35.16 o 
   5   5  13       27.82       17.96     11.08 o 
   6   5  13       13.44       48.03     16.26 o 
   7   5  13     1263.32     1143.03     63.82 o 
   8   5  13       94.02      113.91     23.32 o 
   9   5  13        4.99      -18.06     17.83 o 
  10   5  13       63.93       28.98     23.21 o 
  11   5  13       71.22       72.77     27.25 o 
 -13   6  13       98.20      116.37     34.07 o 
 -12   6  13      145.34      160.82     23.78 o 
 -11   6  13      348.84      352.56     29.91 o 
 -10   6  13       80.81       80.71     19.35 o 
  -9   6  13        0.11       -2.88     11.57 o 
  -8   6  13       24.82       42.42      9.83 o 
  -7   6  13       74.07       71.22     10.96 o 
  -6   6  13        0.84       -1.81      7.67 o 
  -5   6  13       63.15       37.00      8.82 o 
  -4   6  13       40.07       46.21     10.50 o 
  -3   6  13     1207.18     1251.29     37.09 o 
  -2   6  13      666.71      625.94     34.80 o 
  -1   6  13      164.81      166.02     12.84 o 
   0   6  13      406.74      426.22     17.17 o 
   1   6  13     1226.22     1163.46     29.90 o 
   2   6  13      139.11      135.72     12.38 o 
   3   6  13       38.43       20.88      8.31 o 
   4   6  13      734.04      701.84     29.26 o 
   5   6  13      453.55      411.85     26.79 o 
   6   6  13       24.29       -2.80     12.83 o 
   7   6  13       12.12        5.13     15.72 o 
   8   6  13        2.11       16.65     17.27 o 
   9   6  13       80.63      111.79     28.27 o 
  10   6  13      112.11      209.46     35.33 o 
  11   6  13        1.18       15.64     23.64 o 
 -12   7  13      211.91      167.76     37.45 o 
 -11   7  13      170.37      148.45     23.82 o 
 -10   7  13      247.27      275.99     28.60 o 
  -9   7  13      889.93      881.00     32.13 o 
  -8   7  13      130.34      116.37     13.11 o 
  -7   7  13       37.23       30.64     13.49 o 
  -6   7  13      622.38      626.86     33.54 o 
  -5   7  13      178.71      140.61     20.95 o 
  -4   7  13       17.34       45.40     14.97 o 
  -3   7  13      207.59      204.96     16.08 o 
  -2   7  13      357.44      411.15     24.58 o 
  -1   7  13       35.39       32.72      9.69 o 
   0   7  13       81.88       80.89      9.82 o 
   1   7  13      844.32      853.81     27.93 o 
   2   7  13     1794.71     1886.54     43.33 o 
   3   7  13       33.91       46.60     13.61 o 
   4   7  13      567.42      577.14     30.25 o 
   5   7  13      108.88      101.89     17.12 o 
   6   7  13      126.25      120.81     18.62 o 
   7   7  13       24.85        9.34     13.72 o 
   8   7  13      375.11      335.58     30.03 o 
   9   7  13      129.48      147.05     30.78 o 
  10   7  13      177.71      147.77     32.62 o 
 -12   8  13        3.75       31.56     23.73 o 
 -11   8  13       10.46       26.64     15.76 o 
 -10   8  13      368.27      376.24     32.50 o 
  -9   8  13      264.25      272.81     27.75 o 
  -8   8  13        0.26       12.34     11.67 o 
  -7   8  13       91.48       68.96     14.97 o 
  -6   8  13      232.54      215.54     27.79 o 
  -5   8  13       30.31       13.15     11.52 o 
  -4   8  13       26.32       41.39     11.76 o 
  -3   8  13      198.13      190.72     18.87 o 
  -2   8  13      558.68      576.20     24.41 o 
  -1   8  13       15.75       22.32      8.95 o 
   0   8  13      253.57      225.78     13.54 o 
   1   8  13      208.10      216.99     15.99 o 
   2   8  13      549.62      515.57     29.13 o 
   3   8  13       40.29       27.41      9.44 o 
   4   8  13      172.62      151.02     23.04 o 
   5   8  13       30.92       45.89     15.33 o 
   6   8  13        2.75       19.29     13.68 o 
   7   8  13        0.40       22.22     14.94 o 
   8   8  13      124.14      207.97     38.35 o 
   9   8  13        4.96       18.71     17.85 o 
  10   8  13        7.00       63.15     34.61 o 
 -12   9  13        5.49        0.72     22.44 o 
 -11   9  13      486.78      383.21     45.48 o 
 -10   9  13      131.03      127.42     22.70 o 
  -9   9  13       46.62       62.39     17.95 o 
  -8   9  13      942.54      907.18     45.35 o 
  -7   9  13      594.52      628.28     54.26 o 
  -6   9  13      161.41      117.49     17.68 o 
  -5   9  13      199.32      227.37     49.07 o 
  -4   9  13      354.18      368.00     26.06 o 
  -3   9  13      737.50      712.22     32.91 o 
  -2   9  13        0.41        3.48      9.14 o 
  -1   9  13       73.33       54.99     12.72 o 
   0   9  13     1568.81     1492.52     55.08 o 
   1   9  13      189.17      189.31     16.26 o 
   2   9  13     6112.29     6136.04    132.80 o 
   3   9  13      171.57      110.07     15.25 o 
   4   9  13     3841.58     3288.73     84.05 o 
   5   9  13      228.83      216.19     22.23 o 
   6   9  13        7.75       25.94     14.25 o 
   7   9  13        1.86       30.48     15.36 o 
   8   9  13       34.69       44.13     21.06 o 
   9   9  13        4.95       31.42     19.62 o 
  10   9  13       31.25       83.70     27.40 o 
 -11  10  13       16.35       38.85     24.95 o 
 -10  10  13      202.50      180.84     26.10 o 
  -9  10  13       58.40       65.26     19.02 o 
  -8  10  13        0.24       36.08     19.46 o 
  -7  10  13      432.75      416.78     29.45 o 
  -6  10  13      121.77      103.52     23.09 o 
  -5  10  13        1.14      -10.37     10.81 o 
  -4  10  13      184.52      208.69     22.09 o 
  -3  10  13      104.14       78.71     15.74 o 
  -2  10  13        9.95       20.61     11.07 o 
  -1  10  13     1473.85     1505.38     49.88 o 
   0  10  13        5.45       -6.48     12.80 o 
   1  10  13      145.64      134.00     25.66 o 
   2  10  13       63.99       82.13     12.66 o 
   3  10  13      733.37      712.45     39.08 o 
   4  10  13       75.79       59.96     17.75 o 
   5  10  13       23.47       12.17     14.28 o 
   6  10  13      266.80      325.85     31.91 o 
   7  10  13        1.23       36.32     19.88 o 
   8  10  13       50.51       47.81     20.94 o 
   9  10  13       80.25       86.04     25.66 o 
 -11  11  13       92.12      148.52     34.96 o 
 -10  11  13      265.34      245.89     38.62 o 
  -9  11  13       57.59       41.19     17.72 o 
  -8  11  13      974.84      971.18     64.36 o 
  -7  11  13      335.35      305.93     30.24 o 
  -6  11  13        1.03        4.68     12.74 o 
  -5  11  13       49.83       41.03     14.35 o 
  -4  11  13        1.62       18.13     11.54 o 
  -3  11  13      555.24      516.87     29.07 o 
  -2  11  13      404.42      417.31     27.37 o 
  -1  11  13     4058.43     3885.49    119.97 o 
   0  11  13      575.81      594.60     37.49 o 
   1  11  13       84.13       90.94     29.19 o 
   2  11  13     4791.24     4725.63    141.87 o 
   3  11  13     1255.62     1098.98     45.76 o 
   4  11  13       13.54       15.06     14.39 o 
   5  11  13      120.62      126.68     22.01 o 
   6  11  13       42.66       47.67     20.99 o 
   7  11  13      134.84      147.59     30.95 o 
   8  11  13      485.19      566.99     51.31 o 
   9  11  13      320.88      348.44     61.37 o 
 -10  12  13      118.54      128.96     31.64 o 
  -9  12  13      291.40      242.98     29.63 o 
  -8  12  13      594.74      471.41     37.41 o 
  -7  12  13      209.61      234.36     38.70 o 
  -6  12  13       89.06       74.61     17.20 o 
  -5  12  13      149.63      112.54     18.70 o 
  -4  12  13      902.69      860.41     56.45 o 
  -3  12  13       73.34       58.01     16.39 o 
  -2  12  13      224.86      231.47     23.14 o 
  -1  12  13       23.77       55.27     17.70 o 
   0  12  13     2195.88     2040.15     74.25 o 
   1  12  13      134.83      119.09     23.60 o 
   2  12  13      188.09       81.70     87.76 o 
   3  12  13     1304.34     1269.57     58.29 o 
   4  12  13      365.63      368.76     48.86 o 
   5  12  13      108.98       86.07     24.51 o 
   6  12  13        3.38        2.63     18.35 o 
   7  12  13      181.15      187.77     44.07 o 
   8  12  13       56.57       76.36     26.97 o 
   9  12  13        0.46       42.06     25.91 o 
 -10  13  13      100.37      117.78     31.01 o 
  -9  13  13        2.18       47.86     25.52 o 
  -8  13  13        8.82       10.03     17.09 o 
  -7  13  13       88.25       83.50     21.53 o 
  -6  13  13       57.31       60.22     21.13 o 
  -5  13  13        0.47       38.75     14.11 o 
  -4  13  13      504.09      490.11     39.86 o 
  -3  13  13      367.01      399.77     33.57 o 
  -2  13  13     1153.71     1115.29     54.62 o 
  -1  13  13      765.71      798.58     45.79 o 
   0  13  13      865.72      851.51     45.64 o 
   1  13  13      312.97      215.54     34.47 o 
   2  13  13       43.54       56.15     26.46 o 
   3  13  13      245.54      246.31     37.08 o 
   4  13  13        5.92       -1.35     30.37 o 
   5  13  13        8.38       31.25     18.50 o 
   6  13  13      326.68      433.58     36.72 o 
   7  13  13      288.73      422.36     89.60 o 
   8  13  13      261.69      341.32     68.80 o 
  -9  14  13       55.39       72.23     30.14 o 
  -8  14  13       70.49       97.40     21.90 o 
  -7  14  13        1.97       27.67     18.45 o 
  -6  14  13      676.93      554.80     40.18 o 
  -5  14  13      712.89      665.66     42.14 o 
  -4  14  13       21.34       40.59     18.09 o 
  -3  14  13      321.73      374.97     36.25 o 
  -2  14  13      424.09      503.37     40.09 o 
  -1  14  13      132.40      130.40     24.37 o 
   0  14  13        8.56       24.12     19.55 o 
   1  14  13        8.92       38.51     36.29 o 
   2  14  13       32.15       60.73     37.03 o 
   3  14  13       14.24      -13.33     31.85 o 
   4  14  13      355.97      327.62     48.88 o 
   5  14  13      182.83      180.29     37.77 o 
   6  14  13      368.22      402.87     51.49 o 
   7  14  13      148.01      175.76     27.98 o 
  -8  15  13       83.86       66.96     31.52 o 
  -7  15  13        8.10       13.00     18.15 o 
  -6  15  13      489.57      442.60     37.82 o 
  -5  15  13        2.00       34.82     17.88 o 
  -4  15  13      229.54      208.44     61.47 o 
  -3  15  13      118.46      123.70     29.85 o 
  -2  15  13      540.27      488.17    112.44 o 
  -1  15  13        0.49       47.98     37.03 o 
   0  15  13      614.24      706.55     87.39 o 
   1  15  13      469.50      526.58     74.80 o 
   2  15  13       65.85       68.88     42.22 o 
   3  15  13        2.35       52.58     40.73 o 
   4  15  13      110.49       62.95     42.96 o 
   5  15  13        7.30       18.20     24.25 o 
   6  15  13      149.44      151.72     37.94 o 
   7  15  13      176.46      322.70     72.21 o 
  -8  16  13       31.78       45.13     26.73 o 
  -7  16  13        5.40       18.40     18.64 o 
  -6  16  13      265.06      285.89     58.31 o 
  -5  16  13      164.90      169.57     40.16 o 
  -4  16  13        8.45       71.75     29.56 o 
  -3  16  13      150.87      234.69     44.81 o 
  -2  16  13       15.15       30.37     39.99 o 
  -1  16  13        1.75       28.14     38.51 o 
   0  16  13      101.12      105.17     48.88 o 
   1  16  13        1.51        2.96     31.11 o 
   2  16  13       26.81        8.15     34.07 o 
   3  16  13      444.10      517.69     80.73 o 
   4  16  13       11.91        5.18     33.33 o 
   5  16  13        0.41       30.37     35.55 o 
   6  16  13       27.23       13.33     37.03 o 
  -6  17  13      140.05      119.31     37.14 o 
  -5  17  13       70.46       57.78     31.13 o 
  -4  17  13        3.10       76.28     44.44 o 
  -3  17  13        7.65       18.52     39.99 o 
  -2  17  13       59.98      104.43     47.40 o 
  -1  17  13       37.45       40.73     40.73 o 
   0  17  13       91.52      159.23     55.55 o 
   1  17  13       35.36      179.23     57.03 o 
   2  17  13       23.63       45.92     44.44 o 
   3  17  13        0.00       10.37     39.25 o 
   4  17  13      121.47      119.98     51.84 o 
   5  17  13      357.44      370.31     76.28 o 
  -5  18  13        4.84      149.60     53.32 o 
  -4  18  13        4.59       70.36     48.88 o 
  -3  18  13       42.83       71.10     45.18 o 
  -2  18  13       18.75       95.54     48.88 o 
  -1  18  13      106.67      107.39     51.84 o 
   0  18  13        0.15      -48.88     32.59 o 
   1  18  13       28.57       71.10     46.66 o 
   2  18  13       20.33       80.73     44.44 o 
   3  18  13      105.79       80.73     42.96 o 
  -3  19  13       82.08       34.81     41.47 o 
  -2  19  13      146.68      194.04     58.51 o 
  -1  19  13      103.22      132.57     51.10 o 
   0  19  13        0.06       -2.96     39.25 o 
   1  19  13       17.64        4.44     39.25 o 
 -12   0  14      139.95      133.19     23.16 o 
 -10   0  14     1297.94     1148.06     71.88 o 
  -8   0  14      801.50      852.24     35.86 o 
  -6   0  14      169.38      190.49     14.81 o 
  -4   0  14      428.54      384.67     19.49 o 
  -2   0  14        3.50        6.00      6.41 o 
   0   0  14      181.89      174.70     17.96 o 
   2   0  14      574.01      556.36     39.86 o 
   4   0  14     1652.26     1604.91     85.17 o 
   6   0  14     2110.58     2106.83     99.65 o 
   8   0  14      602.92      405.86     64.43 o 
  10   0  14     1117.14     1133.14    117.76 o 
 -13   1  14       23.29       31.11     60.73 o 
 -12   1  14      163.41      170.13     25.47 o 
 -11   1  14       81.45      108.47     43.46 o 
 -10   1  14       35.05       32.45     24.05 o 
  -9   1  14       88.58       94.42     16.92 o 
  -8   1  14        0.83       14.90      7.05 o 
  -7   1  14      296.91      301.56     14.75 o 
  -6   1  14     1352.27     1349.65     31.46 o 
  -5   1  14      108.80      107.78     13.76 o 
  -4   1  14      694.55      670.17     17.63 o 
  -3   1  14      560.65      565.38     17.79 o 
  -2   1  14     1100.82      954.81     23.58 o 
  -1   1  14      875.94      893.82     25.20 o 
   0   1  14      221.63      252.63     18.06 o 
   1   1  14      925.48     1033.53     32.52 o 
   2   1  14      387.07      425.30     25.26 o 
   3   1  14        5.81       -3.23      9.83 o 
   4   1  14       18.42       45.20     13.85 o 
   5   1  14      819.27      792.78     39.32 o 
   6   1  14     1424.82     1348.87     52.93 o 
   7   1  14       71.72       79.97     18.53 o 
   8   1  14      274.24      339.93     37.37 o 
   9   1  14      199.99      270.47     42.79 o 
  10   1  14       11.26       57.12     28.67 o 
  11   1  14        0.44      -16.06     25.07 o 
 -13   2  14        0.11       23.80     37.40 o 
 -12   2  14       46.72       46.01     22.11 o 
 -11   2  14        1.81       16.31     12.44 o 
 -10   2  14      274.70      341.52     49.39 o 
  -9   2  14      243.34      223.60     17.71 o 
  -8   2  14       20.35       24.81      9.01 o 
  -7   2  14        8.53       20.70      6.56 o 
  -6   2  14      325.14      328.73     14.81 o 
  -5   2  14       50.08       46.30      7.52 o 
  -4   2  14      540.31      631.50     19.35 o 
  -3   2  14      385.66      441.43     19.18 o 
  -2   2  14        0.46       -0.93      6.19 o 
  -1   2  14      624.79      574.50     17.85 o 
   0   2  14        2.37        4.66      7.53 o 
   1   2  14     5109.62     5221.51    121.11 o 
   2   2  14        0.61        2.32      7.89 o 
   3   2  14      165.93      176.62     19.22 o 
   4   2  14      590.81      617.01     33.78 o 
   5   2  14    15026.26    14303.23    460.60 o 
   6   2  14      780.27      802.75     42.50 o 
   7   2  14       23.12       12.15     15.18 o 
   8   2  14      683.21      660.95     99.60 o 
   9   2  14      783.57      808.43     84.80 o 
  10   2  14       26.65        0.80     50.73 o 
  11   2  14        0.13       25.17     22.64 o 
 -13   3  14        7.35       27.06     23.70 o 
 -12   3  14       26.30       37.69     15.93 o 
 -11   3  14       45.82       57.09     14.31 o 
 -10   3  14       65.97       81.25     17.44 o 
  -9   3  14       14.34       16.92     10.79 o 
  -8   3  14      439.97      460.86     17.48 o 
  -7   3  14     2006.87     2010.68     43.40 o 
  -6   3  14      844.29      855.82     24.05 o 
  -5   3  14       61.30       46.17      7.70 o 
  -4   3  14      279.02      316.28     16.58 o 
  -3   3  14      266.92      253.80     14.81 o 
  -2   3  14      258.52      273.83     15.18 o 
  -1   3  14      369.01      377.85     23.53 o 
   0   3  14     2770.99     2726.95     63.74 o 
   1   3  14       73.02       54.95     13.69 o 
   2   3  14     1066.70      997.05     46.27 o 
   3   3  14       44.31       78.49     15.93 o 
   4   3  14       59.31       49.46     15.64 o 
   5   3  14      144.52      138.67     20.74 o 
   6   3  14       34.68       33.96     15.72 o 
   7   3  14       30.24       32.71     29.47 o 
   8   3  14       13.14       43.38     20.44 o 
   9   3  14       63.58       38.30     21.20 o 
  10   3  14       69.74      134.97     34.26 o 
  11   3  14        3.17       34.42     24.09 o 
 -13   4  14       28.00       44.68     17.77 o 
 -12   4  14        0.14       13.38     15.22 o 
 -11   4  14      239.69      253.27     29.32 o 
 -10   4  14      186.23      201.22     22.73 o 
  -9   4  14        2.46        8.96     12.19 o 
  -8   4  14        3.53       10.88      7.58 o 
  -7   4  14       65.94       66.66      9.02 o 
  -6   4  14     1688.92     1623.57     37.01 o 
  -5   4  14       57.11       65.55      8.65 o 
  -4   4  14      151.80      146.97     12.58 o 
  -3   4  14      529.61      502.91     20.11 o 
  -2   4  14        7.08       15.86      6.12 o 
  -1   4  14      124.18      159.86     16.20 o 
   0   4  14     4280.46     4233.67     76.54 o 
   1   4  14      456.29      534.06     22.60 o 
   2   4  14      422.08      430.46     29.49 o 
   3   4  14      273.36      296.47     23.51 o 
   4   4  14     2858.36     2694.52     79.43 o 
   5   4  14      308.06      354.51     33.25 o 
   6   4  14       10.55        3.12     13.87 o 
   7   4  14       17.86        2.72     14.83 o 
   8   4  14        3.21       19.80     17.11 o 
   9   4  14       34.96       71.27     23.25 o 
  10   4  14       76.82       65.16     25.36 o 
  11   4  14       41.75        5.37     29.11 o 
 -13   5  14        0.37        9.18     32.22 o 
 -12   5  14       88.31       82.48     40.78 o 
 -11   5  14       17.50       30.72     15.44 o 
 -10   5  14       15.76       39.06     14.28 o 
  -9   5  14       34.07       34.89     10.43 o 
  -8   5  14        6.30      -14.60      7.30 o 
  -7   5  14      524.48      547.00     21.31 o 
  -6   5  14      328.95      320.93     15.52 o 
  -5   5  14       71.13       82.65     11.02 o 
  -4   5  14      401.29      383.67     18.65 o 
  -3   5  14      265.42      282.94     17.84 o 
  -2   5  14       36.29       62.93     11.19 o 
  -1   5  14       93.83       56.04     17.36 o 
   0   5  14      564.22      557.15     18.53 o 
   1   5  14     2946.97     2727.63     59.44 o 
   2   5  14      102.24       90.15     11.67 o 
   3   5  14       97.29       65.40     10.84 o 
   4   5  14        0.25       -5.88     11.61 o 
   5   5  14       10.03       13.87     13.28 o 
   6   5  14     1455.94     1223.37     50.73 o 
   7   5  14      433.03      477.19     42.08 o 
   8   5  14        0.32       -1.27     15.65 o 
   9   5  14       44.62       83.68     25.51 o 
  10   5  14       20.00        0.79     35.08 o 
  11   5  14      294.74      448.53     75.31 o 
 -12   6  14       72.98       56.10     20.14 o 
 -11   6  14      348.77      374.45     31.20 o 
 -10   6  14      568.29      522.39     33.97 o 
  -9   6  14      164.42      146.05     13.86 o 
  -8   6  14        8.90        3.44      8.00 o 
  -7   6  14        0.26        6.61      8.42 o 
  -6   6  14      637.84      643.51     27.81 o 
  -5   6  14      190.56      192.45     17.32 o 
  -4   6  14        9.25       33.74     10.03 o 
  -3   6  14      556.65      592.02     30.17 o 
  -2   6  14      212.56      196.88     15.57 o 
  -1   6  14      731.74      644.46     22.32 o 
   0   6  14      168.28      185.55     15.62 o 
   1   6  14      184.75      216.21     14.17 o 
   2   6  14       93.85       92.74     11.05 o 
   3   6  14        8.03       18.35      9.21 o 
   4   6  14      117.08      102.41     15.03 o 
   5   6  14      398.03      386.27     26.77 o 
   6   6  14       91.87       91.06     23.09 o 
   7   6  14       93.35       94.89     22.86 o 
   8   6  14       40.64       40.85     19.63 o 
   9   6  14      156.02      207.61     29.69 o 
  10   6  14        2.17       29.90     23.91 o 
 -12   7  14      136.80      119.30     29.67 o 
 -11   7  14      113.59      112.94     23.62 o 
 -10   7  14       60.95       85.18     16.59 o 
  -9   7  14       33.71       29.98     10.32 o 
  -8   7  14       17.71       49.20     16.66 o 
  -7   7  14        4.97       25.14     13.50 o 
  -6   7  14        7.72        2.17     12.83 o 
  -5   7  14      892.65      885.54     37.32 o 
  -4   7  14       48.08       26.81     11.84 o 
  -3   7  14      171.75      151.74     15.22 o 
  -2   7  14       99.52       82.75     12.20 o 
  -1   7  14      537.78      527.66     37.14 o 
   0   7  14      622.89      615.81     25.40 o 
   1   7  14      235.41      233.40     18.45 o 
   2   7  14      303.44      301.35     17.80 o 
   3   7  14      144.01      124.16     13.44 o 
   4   7  14        0.51       14.25     11.73 o 
   5   7  14      398.01      332.24     25.69 o 
   6   7  14        5.46       11.94     12.91 o 
   7   7  14       64.34       41.79     15.47 o 
   8   7  14        1.36       12.11     17.78 o 
   9   7  14      150.62      161.31     41.48 o 
  10   7  14       15.94       52.18     25.86 o 
 -12   8  14      152.79      110.44     32.29 o 
 -11   8  14        6.19        8.59     16.62 o 
 -10   8  14       26.04       18.67     16.13 o 
  -9   8  14        8.68       12.86     18.81 o 
  -8   8  14     1134.32     1034.08     42.45 o 
  -7   8  14      218.63      206.47     23.83 o 
  -6   8  14      179.96      188.35     21.95 o 
  -5   8  14      311.46      252.44     31.93 o 
  -4   8  14       33.87       45.68     12.64 o 
  -3   8  14       29.20       23.51     11.51 o 
  -2   8  14      741.99      763.05     28.82 o 
  -1   8  14      182.80      213.45     17.11 o 
   0   8  14      226.47      277.38     19.00 o 
   1   8  14       67.61       83.45     16.27 o 
   2   8  14      478.26      507.14     26.58 o 
   3   8  14      176.27      183.18     16.09 o 
   4   8  14        1.01        9.82     12.31 o 
   5   8  14       27.20       18.53     12.94 o 
   6   8  14       32.31       56.95     16.10 o 
   7   8  14        2.52       30.31     16.15 o 
   8   8  14       12.33       20.98     16.01 o 
   9   8  14      226.71      285.47     40.85 o 
  10   8  14      108.03      130.47     30.21 o 
 -12   9  14      106.38      135.92     33.49 o 
 -11   9  14       50.13       76.31     25.69 o 
 -10   9  14      916.93      926.82     54.91 o 
  -9   9  14      277.29      328.14     30.33 o 
  -8   9  14      342.79      347.70     30.61 o 
  -7   9  14      141.85      145.16     21.77 o 
  -6   9  14        2.36        5.00     13.00 o 
  -5   9  14      508.87      474.10     33.99 o 
  -4   9  14       47.24       23.17     12.10 o 
  -3   9  14       69.54       65.89     13.90 o 
  -2   9  14      470.93      446.33     33.05 o 
  -1   9  14      124.50      145.72     17.67 o 
   0   9  14      728.06      685.51     35.36 o 
   1   9  14       56.79       38.81     11.80 o 
   2   9  14     2011.72     2009.96     56.24 o 
   3   9  14      193.36      184.84     32.78 o 
   4   9  14       81.46       55.62     15.31 o 
   5   9  14       97.10      138.96     19.62 o 
   6   9  14        1.14       10.50     14.67 o 
   7   9  14      100.97      104.93     19.90 o 
   8   9  14        0.50       16.36     16.25 o 
   9   9  14       11.29       -8.89     22.56 o 
  10   9  14      207.14      206.77     37.56 o 
 -11  10  14      304.13      287.36     41.12 o 
 -10  10  14      834.13      719.18     43.90 o 
  -9  10  14      126.82       85.03     18.59 o 
  -8  10  14        2.11       15.73     15.43 o 
  -7  10  14       23.07       33.76     14.29 o 
  -6  10  14        6.92        1.39     11.25 o 
  -5  10  14      116.94      136.30     18.08 o 
  -4  10  14      106.79       84.04     15.87 o 
  -3  10  14      117.09      140.14     19.14 o 
  -2  10  14      132.82      134.94     17.67 o 
  -1  10  14        5.20       12.38     11.47 o 
   0  10  14      416.13      439.29     32.68 o 
   1  10  14      375.86      384.03     30.63 o 
   2  10  14       42.11       54.65     12.66 o 
   3  10  14     2157.81     2055.76     76.75 o 
   4  10  14      359.01      352.84     30.64 o 
   5  10  14       55.27       51.80     18.42 o 
   6  10  14       26.25       63.40     17.64 o 
   7  10  14      434.95      460.55     38.63 o 
   8  10  14       47.35       48.28     20.95 o 
   9  10  14        9.45        6.24     19.99 o 
 -11  11  14        9.46       13.92     24.23 o 
 -10  11  14       21.16       33.65     23.80 o 
  -9  11  14      245.23      214.65     27.69 o 
  -8  11  14       82.50       97.32     21.13 o 
  -7  11  14      288.04      266.47     45.00 o 
  -6  11  14       86.20       89.80     17.89 o 
  -5  11  14       12.10        8.10     12.76 o 
  -4  11  14      219.51      210.43     21.61 o 
  -3  11  14      106.60       97.24     16.11 o 
  -2  11  14       19.11       13.59     12.29 o 
  -1  11  14      714.66      780.64     43.25 o 
   0  11  14     2169.94     2202.05    117.88 o 
   1  11  14      731.24      694.81     39.19 o 
   2  11  14      304.41      287.06     39.28 o 
   3  11  14      163.51      174.90     21.87 o 
   4  11  14      252.51      257.29     39.73 o 
   5  11  14        7.00        1.26     14.19 o 
   6  11  14       62.81       49.23     22.40 o 
   7  11  14        8.58       29.40     21.20 o 
   8  11  14       65.17       65.22     35.25 o 
   9  11  14       64.15       55.14     26.59 o 
 -10  12  14       89.40       97.20     30.61 o 
  -9  12  14        1.16       17.96     15.01 o 
  -8  12  14       50.83       73.65     19.03 o 
  -7  12  14       44.65       28.87     19.88 o 
  -6  12  14       16.88       37.24     16.88 o 
  -5  12  14       19.19       16.64     13.80 o 
  -4  12  14       21.56       12.03     12.98 o 
  -3  12  14     1084.70      971.38     47.78 o 
  -2  12  14      752.83      724.69     43.73 o 
  -1  12  14     2826.75     2818.69     95.69 o 
   0  12  14       19.82       29.71     16.63 o 
   1  12  14      395.90      414.76     44.14 o 
   2  12  14      145.31      182.63     69.99 o 
   3  12  14       20.13       -2.47     35.92 o 
   4  12  14       52.41       45.54     20.74 o 
   5  12  14      221.12      184.86     37.81 o 
   6  12  14       74.98       64.25     24.24 o 
   7  12  14       39.63       41.27     25.35 o 
   8  12  14      215.27      222.63     38.44 o 
 -10  13  14       91.34      111.40     31.20 o 
  -9  13  14        0.14       26.78     25.74 o 
  -8  13  14       93.52      103.04     21.33 o 
  -7  13  14      174.71      171.40     25.85 o 
  -6  13  14       12.26       43.41     17.65 o 
  -5  13  14       83.21       74.64     17.83 o 
  -4  13  14        0.01       21.33     14.34 o 
  -3  13  14      342.75      346.59     28.93 o 
  -2  13  14      108.65       76.12     21.05 o 
  -1  13  14     2441.98     2571.41    115.57 o 
   0  13  14       59.13       58.33     24.65 o 
   1  13  14      258.73      131.21     69.62 o 
   2  13  14      134.65       65.69     45.55 o 
   3  13  14      219.44      232.55     56.29 o 
   4  13  14      181.23      122.00    129.98 o 
   5  13  14       65.72       64.14     30.00 o 
   6  13  14      248.12      268.39     44.77 o 
   7  13  14      175.52      192.24     34.44 o 
   8  13  14       78.88      147.07     33.00 o 
  -9  14  14       63.08      103.33     29.71 o 
  -8  14  14      199.74      192.45     28.15 o 
  -7  14  14       72.66       65.17     20.59 o 
  -6  14  14      264.23      226.52     29.42 o 
  -5  14  14        0.12        8.03     15.33 o 
  -4  14  14        2.08       35.34     15.26 o 
  -3  14  14        2.02       47.46     23.38 o 
  -2  14  14        8.28       29.44     18.22 o 
  -1  14  14      332.38      323.13     33.07 o 
   0  14  14       22.52       24.20     22.95 o 
   1  14  14      212.80      133.31     48.14 o 
   2  14  14      187.97      142.94     51.84 o 
   3  14  14      673.61      701.36     88.13 o 
   4  14  14        0.43       51.10     39.25 o 
   5  14  14        2.34       -0.82     22.78 o 
   6  14  14        9.46       36.08     27.40 o 
   7  14  14      186.76      258.43     39.36 o 
  -8  15  14      151.73      150.76     33.96 o 
  -7  15  14        0.13       36.23     19.06 o 
  -6  15  14      234.81      249.79     31.20 o 
  -5  15  14       21.51       40.45     20.69 o 
  -4  15  14      783.57      551.76     79.25 o 
  -3  15  14      131.00      122.37     24.84 o 
  -2  15  14        7.56        5.92     32.47 o 
  -1  15  14       10.36       40.55     62.21 o 
   0  15  14      116.50      192.56     56.29 o 
   1  15  14      207.55      171.82     52.58 o 
   2  15  14       66.47       67.40     45.18 o 
   3  15  14      429.05      573.24     81.47 o 
   4  15  14        3.75       -2.22     34.81 o 
   5  15  14       71.75       48.88     41.47 o 
   6  15  14       70.48      129.61     50.36 o 
  -7  16  14      832.37      837.05     61.40 o 
  -6  16  14        1.21      117.89     61.47 o 
  -5  16  14      322.94      363.53     86.65 o 
  -4  16  14      146.21      296.48     53.32 o 
  -3  16  14      385.22      379.36     60.36 o 
  -2  16  14      176.63      334.02     66.66 o 
  -1  16  14      162.95      105.17     44.44 o 
   0  16  14        0.00       22.22     38.51 o 
   1  16  14       98.87      131.83     51.10 o 
   2  16  14       15.30       92.58     47.40 o 
   3  16  14      936.83     1221.28    118.50 o 
   4  16  14        0.24        5.18     37.03 o 
   5  16  14       71.87       68.88     43.70 o 
  -6  17  14        0.75       30.48     29.50 o 
  -5  17  14       36.39      110.13     48.88 o 
  -4  17  14       65.67      170.34     59.25 o 
  -3  17  14       26.96       22.96     39.25 o 
  -2  17  14      355.77      416.97     76.28 o 
  -1  17  14      218.25      185.15     58.51 o 
   0  17  14      239.68      281.43     65.17 o 
   1  17  14      397.86      356.98     70.36 o 
   2  17  14      262.23      355.50     75.54 o 
   3  17  14      207.19      121.46     54.81 o 
   4  17  14       15.92       17.77     36.29 o 
  -5  18  14       25.85       45.18     42.22 o 
  -4  18  14        0.72        1.48     41.47 o 
  -3  18  14      456.39      470.29     82.95 o 
  -2  18  14       55.97       95.54     49.62 o 
  -1  18  14      195.53      236.26     62.95 o 
   0  18  14       12.81       37.03     42.96 o 
   1  18  14      148.42      151.09     55.55 o 
   2  18  14        4.89        3.70     37.77 o 
   3  18  14      212.33      187.38     62.21 o 
  -1  19  14       24.76       83.69     46.66 o 
 -13   0  15        2.91       32.59     60.73 o 
 -11   0  15        5.39       56.29     46.66 o 
  -9   0  15       11.79        9.51     10.10 o 
  -7   0  15       13.07        2.51     16.52 o 
  -5   0  15      447.85      435.59     36.33 o 
  -3   0  15      190.83      199.70     14.68 o 
  -1   0  15        4.44        6.23     10.59 o 
   1   0  15        0.09        0.46     15.24 o 
   3   0  15      344.94      377.78     36.91 o 
   5   0  15        1.34       25.32     28.14 o 
   7   0  15      394.10      446.56     49.98 o 
   9   0  15       90.81       97.76     44.44 o 
  11   0  15      376.69      434.74     82.21 o 
 -13   1  15        2.85        4.83     17.59 o 
 -12   1  15       68.19       71.49     21.06 o 
 -11   1  15       54.51       45.62     35.64 o 
 -10   1  15      285.88      304.54     39.73 o 
  -9   1  15       23.57       25.14      7.60 o 
  -8   1  15      180.03      199.73     13.36 o 
  -7   1  15     2650.59     2545.45     56.12 o 
  -6   1  15       23.80       29.13      7.01 o 
  -5   1  15      539.31      498.92     17.70 o 
  -4   1  15     1050.44     1027.82     26.03 o 
  -3   1  15     1816.69     1724.77     33.76 o 
  -2   1  15     1974.95     1957.57     40.29 o 
  -1   1  15       10.85       16.74      9.38 o 
   0   1  15     2197.70     2317.80     51.61 o 
   1   1  15      175.95      181.98     15.30 o 
   2   1  15       23.18       19.89     11.71 o 
   3   1  15      212.88      202.71     26.40 o 
   4   1  15     3214.82     2992.96     86.23 o 
   5   1  15      260.46      248.14     25.74 o 
   6   1  15     1689.23     1581.62     59.04 o 
   7   1  15       46.92       80.42     20.74 o 
   8   1  15        2.88       28.55     19.90 o 
   9   1  15       64.63       65.91     41.10 o 
  10   1  15      878.81     1157.21     84.58 o 
  11   1  15       69.82      134.19     39.27 o 
 -13   2  15       16.84        9.60     60.73 o 
 -12   2  15        2.29      -12.05     45.55 o 
 -11   2  15        1.64       27.53     14.42 o 
 -10   2  15        1.62       10.54     13.31 o 
  -9   2  15      152.84      156.11     12.08 o 
  -8   2  15      337.16      340.48     16.88 o 
  -7   2  15      643.07      552.57     33.91 o 
  -6   2  15        2.97        1.09      6.28 o 
  -5   2  15      580.31      567.39     19.23 o 
  -4   2  15      596.08      589.95     19.33 o 
  -3   2  15      176.77      143.09     10.86 o 
  -2   2  15      256.34      228.86     14.20 o 
  -1   2  15        4.68       15.92      6.17 o 
   0   2  15      137.42      142.65     13.63 o 
   1   2  15      362.62      445.68     22.13 o 
   2   2  15      883.54      810.68     33.55 o 
   3   2  15      115.68       92.93     17.02 o 
   4   2  15       87.55       81.65     18.76 o 
   5   2  15     2854.14     2564.28     84.45 o 
   6   2  15      196.05      182.16     24.90 o 
   7   2  15      165.71      235.47     28.05 o 
   8   2  15       12.25        1.36     18.10 o 
   9   2  15        0.21       41.13     25.82 o 
  10   2  15        4.88        8.07     27.77 o 
  11   2  15       34.55       66.01     25.53 o 
 -13   3  15        5.95       -3.99     37.40 o 
 -12   3  15       41.10       39.35     16.79 o 
 -11   3  15       29.53       32.46     14.81 o 
 -10   3  15      458.83      504.68     34.42 o 
  -9   3  15        4.63        0.68      7.63 o 
  -8   3  15      250.00      227.95     18.26 o 
  -7   3  15      701.64      696.11     22.80 o 
  -6   3  15      223.79      258.00     14.17 o 
  -5   3  15      216.41      240.69     13.63 o 
  -4   3  15        5.49       15.37      6.50 o 
  -3   3  15        3.92       -2.27      6.90 o 
  -2   3  15      615.51      636.62     22.55 o 
  -1   3  15       44.22       44.96      7.89 o 
   0   3  15     3246.86     3269.22     94.19 o 
   1   3  15      445.73      565.56     30.86 o 
   2   3  15      267.17      343.91     29.01 o 
   3   3  15      765.32      685.45     32.90 o 
   4   3  15      149.18      176.94     21.83 o 
   5   3  15      161.35      116.70     34.10 o 
   6   3  15      339.93      331.14     48.45 o 
   7   3  15      134.99      163.54     27.80 o 
   8   3  15        3.62       19.39     19.05 o 
   9   3  15       44.29       37.36     22.22 o 
  10   3  15       27.12       25.77     20.73 o 
  11   3  15       53.73       46.49     26.11 o 
 -13   4  15       29.54       -0.91     30.37 o 
 -12   4  15        4.30       24.27     16.55 o 
 -11   4  15        8.03       57.36     39.20 o 
 -10   4  15        0.61        3.18     15.21 o 
  -9   4  15     1471.47     1367.47     40.80 o 
  -8   4  15      575.76      568.21     23.04 o 
  -7   4  15       87.99       88.90     10.54 o 
  -6   4  15     1257.41     1222.19     30.94 o 
  -5   4  15        0.22        3.49      6.39 o 
  -4   4  15        2.98       -0.40      7.06 o 
  -3   4  15      264.79      290.61     16.59 o 
  -2   4  15      732.94      741.93     37.98 o 
  -1   4  15      100.30       83.78     19.77 o 
   0   4  15       11.08       20.16      7.95 o 
   1   4  15      121.82      129.38     18.94 o 
   2   4  15     2254.43     2236.49     58.24 o 
   3   4  15        3.38       24.07     13.45 o 
   4   4  15      428.12      443.18     30.20 o 
   5   4  15       50.33       66.03     18.17 o 
   6   4  15       34.88       45.47     16.47 o 
   7   4  15        4.06       13.94     16.41 o 
   8   4  15       46.45       59.36     22.77 o 
   9   4  15       25.26       48.88     44.34 o 
  10   4  15        1.82      -15.31     30.14 o 
 -12   5  15      417.92      455.59     67.23 o 
 -11   5  15       29.68       37.88     16.59 o 
 -10   5  15      340.08      358.26     28.45 o 
  -9   5  15      760.72      721.29     28.88 o 
  -8   5  15       87.22       95.97     12.82 o 
  -7   5  15        7.66       21.04      9.15 o 
  -6   5  15        3.70        7.19      6.80 o 
  -5   5  15      337.81      339.31     18.41 o 
  -4   5  15     2147.80     2203.70     51.30 o 
  -3   5  15      167.56      204.72     16.49 o 
  -2   5  15      156.72      189.33     18.34 o 
  -1   5  15       21.59       13.02      7.88 o 
   0   5  15     5467.79     5545.26     98.03 o 
   1   5  15        6.30       14.54      8.19 o 
   2   5  15       15.03       10.93      8.77 o 
   3   5  15       10.72       14.20      8.76 o 
   4   5  15        6.98        7.74     12.04 o 
   5   5  15       32.13       50.30     15.19 o 
   6   5  15      404.49      369.79     35.49 o 
   7   5  15       27.34       49.28     18.26 o 
   8   5  15       74.43       78.86     22.83 o 
   9   5  15       63.71       73.04     22.53 o 
  10   5  15      193.44      185.67     35.77 o 
 -12   6  15      166.85      123.30     35.69 o 
 -11   6  15      174.46      200.08     60.77 o 
 -10   6  15      751.88      758.52     32.28 o 
  -9   6  15       62.99       44.09     11.74 o 
  -8   6  15      174.99      175.81     16.62 o 
  -7   6  15        0.15       27.33      9.84 o 
  -6   6  15       32.72       29.65     12.67 o 
  -5   6  15       21.76       14.33     10.69 o 
  -4   6  15      296.92      301.41     19.94 o 
  -3   6  15       20.65       25.65      9.99 o 
  -2   6  15      125.38      114.63     13.67 o 
  -1   6  15      217.04      190.52     16.35 o 
   0   6  15        1.42        9.85      8.75 o 
   1   6  15      400.14      466.41     20.91 o 
   2   6  15        3.04       16.50      8.52 o 
   3   6  15       31.60       31.01     11.36 o 
   4   6  15       20.07       11.52     13.07 o 
   5   6  15       30.26       30.08     17.75 o 
   6   6  15        5.72       19.20     15.97 o 
   7   6  15       75.88       83.12     21.52 o 
   8   6  15        6.87      -20.88     16.25 o 
   9   6  15      163.91      165.12     27.34 o 
  10   6  15       80.26       90.17     39.23 o 
 -12   7  15      173.61      233.27     44.18 o 
 -11   7  15      104.54      109.12     21.45 o 
 -10   7  15        6.10       10.05     10.65 o 
  -9   7  15       17.78       28.15     11.55 o 
  -8   7  15      183.97      182.97     23.07 o 
  -7   7  15        3.22        9.53     12.03 o 
  -6   7  15      746.58      702.22     35.38 o 
  -5   7  15       30.17        6.51     10.86 o 
  -4   7  15     1938.12     1850.87     59.86 o 
  -3   7  15      139.70      139.43     15.47 o 
  -2   7  15        2.10       10.55      8.94 o 
  -1   7  15       69.05       62.54     12.19 o 
   0   7  15     1683.37     1600.60     45.49 o 
   1   7  15        0.32        9.54      8.09 o 
   2   7  15      659.72      688.70     25.10 o 
   3   7  15      395.04      353.25     28.12 o 
   4   7  15        0.14       12.63     11.26 o 
   5   7  15       69.57       64.62     16.12 o 
   6   7  15      134.49      138.15     23.03 o 
   7   7  15      167.48      139.94     25.02 o 
   8   7  15      234.18      291.38     33.55 o 
   9   7  15        7.51       26.05     19.27 o 
  10   7  15        1.47       30.24     22.88 o 
 -12   8  15        2.13       53.31     25.73 o 
 -11   8  15     1451.30     1669.90     71.29 o 
 -10   8  15        8.61       17.20     16.68 o 
  -9   8  15       44.57       79.90     18.73 o 
  -8   8  15       59.77       58.29     15.52 o 
  -7   8  15       28.84        1.42     12.48 o 
  -6   8  15        4.46        8.46     12.41 o 
  -5   8  15       49.20       51.73     14.39 o 
  -4   8  15     1042.52      965.34     39.54 o 
  -3   8  15       12.16       40.65     12.86 o 
  -2   8  15       71.30       73.67     18.91 o 
  -1   8  15      207.57      200.30     20.18 o 
   0   8  15       93.55      143.21     15.68 o 
   1   8  15       78.65       80.61     15.79 o 
   2   8  15      163.07      172.71     18.69 o 
   3   8  15       92.31       93.69     13.03 o 
   4   8  15      865.24      687.35     51.25 o 
   5   8  15      324.24      328.90     26.32 o 
   6   8  15       11.77       14.89     17.06 o 
   7   8  15      119.84      157.16     22.99 o 
   8   8  15       11.72       51.30     20.72 o 
   9   8  15        0.14       17.13     20.18 o 
  10   8  15       14.24       14.84     23.57 o 
 -11   9  15      293.39      281.14     39.33 o 
 -10   9  15      146.12      113.85     22.25 o 
  -9   9  15        3.45       26.72     14.93 o 
  -8   9  15      827.64      756.92     41.24 o 
  -7   9  15       18.28       12.67     12.61 o 
  -6   9  15      305.52      305.38     27.26 o 
  -5   9  15        0.00        9.24     11.82 o 
  -4   9  15      443.47      504.52     30.65 o 
  -3   9  15      248.49      226.22     21.89 o 
  -2   9  15      536.95      518.56     36.13 o 
  -1   9  15      335.22      333.49     24.25 o 
   0   9  15      188.64      196.26     20.64 o 
   1   9  15      528.73      585.60     31.43 o 
   2   9  15      153.08      131.89     18.35 o 
   3   9  15        2.41        5.94     14.53 o 
   4   9  15      408.44      363.29     30.37 o 
   5   9  15        0.65       26.17     13.79 o 
   6   9  15       56.57       65.95     18.15 o 
   7   9  15      722.74      906.89     45.75 o 
   8   9  15        2.31       20.92     17.37 o 
   9   9  15        0.33       47.47     25.24 o 
 -11  10  15       13.68       50.69     28.39 o 
 -10  10  15      533.63      428.16     36.33 o 
  -9  10  15       84.27       65.38     20.20 o 
  -8  10  15        2.11       15.45     15.09 o 
  -7  10  15        5.33       22.53     15.75 o 
  -6  10  15       82.59       85.19     25.63 o 
  -5  10  15        1.99       15.89     12.80 o 
  -4  10  15       37.08       43.67     13.79 o 
  -3  10  15      167.51      188.00     22.34 o 
  -2  10  15       54.05       53.94     15.22 o 
  -1  10  15     1115.78     1123.26     42.82 o 
   0  10  15      162.88      191.45     25.07 o 
   1  10  15     1842.54     1940.22     71.41 o 
   2  10  15      670.12      726.50     41.08 o 
   3  10  15       81.42       49.86     17.16 o 
   4  10  15      104.02       75.90     18.56 o 
   5  10  15        0.12       18.78     14.35 o 
   6  10  15        0.11       35.21     16.04 o 
   7  10  15      119.74      146.15     27.33 o 
   8  10  15       33.87       31.63     21.25 o 
   9  10  15       65.17       85.18     29.76 o 
 -11  11  15      161.21      173.66     35.27 o 
 -10  11  15      335.23      313.77     42.20 o 
  -9  11  15      124.15      142.71     23.97 o 
  -8  11  15      586.08      613.35     40.68 o 
  -7  11  15       56.27       85.49     19.77 o 
  -6  11  15       14.24       23.21     14.05 o 
  -5  11  15       49.60       11.08     14.37 o 
  -4  11  15       95.88      109.59     17.86 o 
  -3  11  15        9.74       22.62     12.80 o 
  -2  11  15     5185.83     4860.12    124.01 o 
  -1  11  15       81.64      110.91     22.77 o 
   0  11  15        0.82       25.86     16.70 o 
   1  11  15       41.66       41.65     17.22 o 
   2  11  15       28.96        4.93     23.30 o 
   3  11  15      270.65      240.48     40.36 o 
   4  11  15     1194.49      903.28     85.47 o 
   5  11  15       17.76       54.82     20.20 o 
   6  11  15       26.50       17.77     20.92 o 
   7  11  15       92.41      124.26     29.82 o 
   8  11  15        0.32       40.69     24.00 o 
 -10  12  15       57.45       73.81     25.09 o 
  -9  12  15       12.73       17.11     15.85 o 
  -8  12  15       46.25       32.30     22.98 o 
  -7  12  15        2.93       18.06     16.04 o 
  -6  12  15        8.98       34.86     16.01 o 
  -5  12  15       45.92       47.82     15.87 o 
  -4  12  15       23.97       42.39     14.05 o 
  -3  12  15      126.16      111.60     22.49 o 
  -2  12  15       81.78       64.41     20.74 o 
  -1  12  15       25.63       47.10     18.45 o 
   0  12  15        0.09       14.24     22.91 o 
   1  12  15      347.20      406.07     46.05 o 
   2  12  15       10.23      -18.35     24.25 o 
   3  12  15        0.05      -11.04     22.97 o 
   4  12  15        0.41      -18.90     25.18 o 
   5  12  15       84.42       54.11     27.31 o 
   6  12  15        0.48       39.95     22.42 o 
   7  12  15       17.90       44.78     24.56 o 
   8  12  15       86.75      114.03     31.16 o 
  -9  13  15      286.43      236.28     40.11 o 
  -8  13  15      382.95      291.57     31.69 o 
  -7  13  15      732.49      561.31     40.50 o 
  -6  13  15      433.99      372.60     33.42 o 
  -5  13  15        6.40       53.21     18.26 o 
  -4  13  15      167.77      166.29     21.85 o 
  -3  13  15      440.22      404.81     37.19 o 
  -2  13  15      679.13      683.67     45.64 o 
  -1  13  15       29.50       44.13     18.03 o 
   0  13  15        5.35       -7.91     24.01 o 
   1  13  15        5.26       39.51     26.46 o 
   2  13  15       64.68      105.17     45.18 o 
   3  13  15       45.87       55.55     39.99 o 
   4  13  15        7.05       38.51     35.55 o 
   5  13  15       16.81        4.75     30.37 o 
   6  13  15        1.59       15.44     24.77 o 
   7  13  15      243.66      350.81     44.25 o 
  -9  14  15       57.51       96.56     30.45 o 
  -8  14  15        0.31       74.51     27.10 o 
  -7  14  15       22.38       48.81     19.05 o 
  -6  14  15        3.01       64.56     20.27 o 
  -5  14  15        8.01       17.03     22.02 o 
  -4  14  15      873.91      721.87    168.12 o 
  -3  14  15       10.75       38.75     19.43 o 
  -2  14  15       55.99       83.53     38.19 o 
  -1  14  15      467.04      533.42     55.90 o 
   0  14  15        0.01       19.87     40.73 o 
   1  14  15        0.45       -8.29     17.25 o 
   2  14  15        4.23       19.26     37.77 o 
   3  14  15      104.21      228.11     60.73 o 
   4  14  15        0.04      -13.33     30.37 o 
   5  14  15        8.65       20.74     35.55 o 
   6  14  15       23.29       43.70     37.77 o 
   7  14  15       24.13       89.87     35.73 o 
  -8  15  15       62.39       52.52     38.22 o 
  -7  15  15      452.30      486.03     40.79 o 
  -6  15  15       11.63       46.93     19.65 o 
  -5  15  15        6.26       88.44     45.55 o 
  -4  15  15      369.62      333.90     47.05 o 
  -3  15  15       93.35      188.12     38.95 o 
  -2  15  15       16.08       70.54     30.33 o 
  -1  15  15       75.31       51.94     33.70 o 
   0  15  15       40.65       26.66     37.77 o 
   1  15  15      721.31      814.68     94.06 o 
   2  15  15       24.45       27.40     42.22 o 
   3  15  15      516.62      432.52     74.80 o 
   4  15  15      114.95      129.61     54.07 o 
   5  15  15        8.93       66.66     42.96 o 
   6  15  15      385.42      371.05     75.54 o 
  -7  16  15      438.99      474.51     94.67 o 
  -6  16  15      117.34      120.72     37.31 o 
  -5  16  15      192.46      147.20     87.76 o 
  -4  16  15        2.30      122.97     32.74 o 
  -3  16  15      187.23      213.59     71.10 o 
  -2  16  15       27.59       46.66     45.18 o 
  -1  16  15        3.48        8.15     37.77 o 
   0  16  15       67.14      116.28     49.62 o 
   1  16  15       87.65      111.09     48.88 o 
   2  16  15      258.90      243.66     65.17 o 
   3  16  15      392.96      379.20     74.80 o 
   4  16  15      529.43      519.91     85.17 o 
   5  16  15       48.82       83.69     48.14 o 
  -6  17  15      165.56      181.39     42.26 o 
  -5  17  15        4.13       98.52     65.91 o 
  -4  17  15        1.07       43.27     87.76 o 
  -3  17  15      168.77      154.05     58.51 o 
  -2  17  15       86.92      105.17     49.62 o 
  -1  17  15        2.53       59.25     48.14 o 
   0  17  15       25.52      -34.07     37.77 o 
   1  17  15       56.01      -14.07     36.29 o 
   2  17  15      119.16      173.30     62.95 o 
   3  17  15       67.72      137.75     51.84 o 
   4  17  15      254.04      255.51     68.14 o 
  -4  18  15        0.00       14.07     45.92 o 
  -3  18  15       24.46       10.37     44.44 o 
  -2  18  15      651.57      623.60     91.84 o 
  -1  18  15        0.09       10.37     41.47 o 
   0  18  15      116.00       87.39     49.62 o 
   1  18  15        7.42       37.03     40.73 o 
   2  18  15       77.09      139.24     57.03 o 
 -12   0  16       70.35      177.75     74.80 o 
 -10   0  16      141.45      216.97     36.48 o 
  -8   0  16       45.52       45.66     13.38 o 
  -6   0  16       18.37       28.40     11.18 o 
  -4   0  16     1168.60     1187.77     45.76 o 
  -2   0  16     1068.90     1050.54     34.75 o 
   0   0  16        0.38        5.55     10.24 o 
   2   0  16      103.17      172.37     26.51 o 
   4   0  16        0.36       29.37     21.53 o 
   6   0  16      130.08      172.85     34.86 o 
   8   0  16       88.12      101.91     33.18 o 
  10   0  16      168.29      310.32     71.10 o 
 -13   1  16        3.44       41.68     23.70 o 
 -12   1  16      200.73      173.16     78.88 o 
 -11   1  16        0.58       48.84     18.17 o 
 -10   1  16        0.65       11.31     14.13 o 
  -9   1  16      194.45      188.26     14.00 o 
  -8   1  16      312.47      371.40     18.42 o 
  -7   1  16       35.19       38.92     11.32 o 
  -6   1  16       32.58       21.67      7.96 o 
  -5   1  16      157.14      113.66     11.74 o 
  -4   1  16      142.16      143.36     11.02 o 
  -3   1  16      174.36      161.66     11.66 o 
  -2   1  16       61.56       80.54      8.88 o 
  -1   1  16      300.26      338.13     21.92 o 
   0   1  16      142.13      185.23     14.57 o 
   1   1  16       71.75       72.13     14.27 o 
   2   1  16       47.25       52.40     14.23 o 
   3   1  16      234.52      251.04     23.22 o 
   4   1  16     2134.42     1984.73     65.31 o 
   5   1  16     1005.43      933.12     42.63 o 
   6   1  16      460.26      551.17     36.64 o 
   7   1  16        0.01       20.40     16.91 o 
   8   1  16       12.13       13.26     20.18 o 
   9   1  16       96.49      123.49     33.70 o 
  10   1  16        1.47       32.24     30.11 o 
 -13   2  16        3.29       26.34     21.97 o 
 -12   2  16       19.74       51.33     15.69 o 
 -11   2  16       64.46       58.91     24.53 o 
 -10   2  16      111.36      104.99     12.92 o 
  -9   2  16      419.30      383.64     19.10 o 
  -8   2  16      136.68      136.16     22.30 o 
  -7   2  16        6.28       11.81      7.84 o 
  -6   2  16       65.82       84.41     12.48 o 
  -5   2  16       94.34       75.97      9.44 o 
  -4   2  16      339.00      368.16     16.45 o 
  -3   2  16      132.68      126.96     14.13 o 
  -2   2  16     2030.87     1916.96     45.67 o 
  -1   2  16     2420.73     2552.26     55.85 o 
   0   2  16      635.66      731.45     26.99 o 
   1   2  16       11.25       35.17     10.86 o 
   2   2  16       52.28       53.44     17.28 o 
   3   2  16        2.09       -7.65     12.00 o 
   4   2  16     2496.91     2143.58     68.99 o 
   5   2  16      241.87      170.86     25.70 o 
   6   2  16      130.88      118.21     21.73 o 
   7   2  16      471.44      472.14     37.23 o 
   8   2  16       80.55      126.37     28.59 o 
   9   2  16        0.54       61.64     26.99 o 
  10   2  16      184.47      211.82     43.99 o 
 -13   3  16        4.41       38.90     38.14 o 
 -12   3  16       11.95       22.09     17.50 o 
 -11   3  16      306.49      285.92     34.10 o 
 -10   3  16      153.39      141.03     14.91 o 
  -9   3  16        0.01        4.20      9.45 o 
  -8   3  16       33.96       48.26     11.30 o 
  -7   3  16      405.95      358.67     21.20 o 
  -6   3  16       31.36       36.12      8.60 o 
  -5   3  16      365.15      387.03     17.09 o 
  -4   3  16     1671.09     1514.59     35.29 o 
  -3   3  16        3.07        1.13      9.38 o 
  -2   3  16       18.34       22.98      8.61 o 
  -1   3  16      941.37      880.24     30.52 o 
   0   3  16     1255.14     1207.56     36.37 o 
   1   3  16      124.82      131.88     14.65 o 
   2   3  16      246.85      294.44     19.99 o 
   3   3  16       37.51       53.44     15.64 o 
   4   3  16       91.46      128.63     20.61 o 
   5   3  16      100.33      113.62     20.52 o 
   6   3  16      130.56      134.53     23.08 o 
   7   3  16      259.82      273.30     46.60 o 
   8   3  16       14.14       20.34     19.79 o 
   9   3  16       17.99       37.66     21.94 o 
  10   3  16        0.53       38.47     23.34 o 
 -13   4  16        6.71       37.27     26.20 o 
 -12   4  16        1.47       20.68     24.80 o 
 -11   4  16      441.46      489.99     36.15 o 
 -10   4  16      157.51      166.97     21.81 o 
  -9   4  16       85.29       71.62     13.40 o 
  -8   4  16        2.98       12.67      8.30 o 
  -7   4  16      383.81      338.90     17.02 o 
  -6   4  16       61.57       62.85      9.88 o 
  -5   4  16      261.12      295.53     15.44 o 
  -4   4  16     1128.17     1140.74     32.87 o 
  -3   4  16        2.48        0.45      9.70 o 
  -2   4  16       82.35       48.45     17.37 o 
  -1   4  16     1406.03     1385.94     47.03 o 
   0   4  16     1267.56     1170.14     35.66 o 
   1   4  16       71.13       78.31     12.73 o 
   2   4  16      189.92      221.15     18.28 o 
   3   4  16     1682.37     1518.51     53.07 o 
   4   4  16      395.95      463.99     31.83 o 
   5   4  16     1742.53     1463.34     55.68 o 
   6   4  16      351.24      299.43     32.39 o 
   7   4  16        5.33       11.12     16.18 o 
   8   4  16       38.02       57.68     20.51 o 
   9   4  16       13.52       46.57     22.34 o 
  10   4  16      323.71      341.01     52.29 o 
 -12   5  16       21.89       61.66     19.63 o 
 -11   5  16       50.56       75.33     28.93 o 
 -10   5  16        0.83       -5.44     12.16 o 
  -9   5  16      284.85      301.75     20.39 o 
  -8   5  16        0.01       21.35     10.08 o 
  -7   5  16       42.76       57.06     10.47 o 
  -6   5  16     1521.01     1474.07     43.83 o 
  -5   5  16       21.36        9.24      8.48 o 
  -4   5  16     1684.09     1659.18     42.71 o 
  -3   5  16      898.77      900.31     31.79 o 
  -2   5  16      164.72      201.49     17.84 o 
  -1   5  16       95.60      102.32     13.23 o 
   0   5  16        9.42       18.24     12.13 o 
   1   5  16        8.57        5.62      8.44 o 
   2   5  16        1.35        6.59      8.91 o 
   3   5  16      271.63      322.63     23.44 o 
   4   5  16      241.38      187.93     20.60 o 
   5   5  16      108.97       94.92     18.00 o 
   6   5  16      935.00      937.94     51.01 o 
   7   5  16      133.72      129.42     24.04 o 
   8   5  16       24.20       32.02     19.69 o 
   9   5  16        0.06       45.93     19.46 o 
  10   5  16       41.54        9.94     23.39 o 
 -12   6  16      352.69      337.22     51.13 o 
 -11   6  16        0.11        7.03     17.20 o 
 -10   6  16      503.74      481.48     25.46 o 
  -9   6  16      160.47      177.35     21.96 o 
  -8   6  16        2.89       26.87     10.91 o 
  -7   6  16      171.69      227.23     22.65 o 
  -6   6  16      654.20      593.11     27.78 o 
  -5   6  16       59.23       46.81     11.22 o 
  -4   6  16        2.12        4.01      9.66 o 
  -3   6  16       16.39       25.63      9.94 o 
  -2   6  16       74.31       70.19     14.50 o 
  -1   6  16      300.20      306.29     20.27 o 
   0   6  16       72.79       63.27     17.14 o 
   1   6  16      378.57      376.02     19.32 o 
   2   6  16       70.24       65.82     11.68 o 
   3   6  16        2.95       16.25     10.41 o 
   4   6  16        0.90      -10.19     11.73 o 
   5   6  16      499.87      447.46     29.93 o 
   6   6  16      164.08      168.87     25.98 o 
   7   6  16      137.23      122.07     23.58 o 
   8   6  16        0.03      -12.10     16.81 o 
   9   6  16      685.20      644.26     54.09 o 
  10   6  16       17.92       25.69     23.10 o 
 -12   7  16       27.74       29.95     29.71 o 
 -11   7  16       12.41        1.63     12.58 o 
 -10   7  16       40.71       39.32     12.59 o 
  -9   7  16      153.76      164.98     26.16 o 
  -8   7  16       19.60       37.89     17.28 o 
  -7   7  16        3.97       12.39     13.26 o 
  -6   7  16        5.45       17.53     12.87 o 
  -5   7  16     1158.01     1118.92     81.99 o 
  -4   7  16       63.13       61.65     16.83 o 
  -3   7  16      455.24      477.98     24.74 o 
  -2   7  16     1568.31     1510.08     44.34 o 
  -1   7  16       40.06       40.80     11.60 o 
   0   7  16      257.62      260.43     19.28 o 
   1   7  16     2535.64     2520.44     74.15 o 
   2   7  16        0.59      -10.06      8.98 o 
   3   7  16      745.20      705.93     28.99 o 
   4   7  16        0.50        8.90     12.54 o 
   5   7  16      536.79      456.86     33.86 o 
   6   7  16       26.10       26.61     17.84 o 
   7   7  16       11.91       34.57     20.85 o 
   8   7  16       40.02       75.67     24.69 o 
   9   7  16        0.96       20.02     19.93 o 
  10   7  16      109.81      173.37     34.27 o 
 -12   8  16      431.69      364.62     56.16 o 
 -11   8  16        0.56       49.28     23.90 o 
 -10   8  16       37.15       28.97     25.44 o 
  -9   8  16      107.01      102.51     20.85 o 
  -8   8  16        4.81       21.18     20.70 o 
  -7   8  16       28.59       47.76     17.32 o 
  -6   8  16      150.95      164.58     28.38 o 
  -5   8  16       27.51       16.85     12.16 o 
  -4   8  16       23.34       25.19     12.02 o 
  -3   8  16      253.12      246.67     22.14 o 
  -2   8  16     1864.81     1776.78     67.40 o 
  -1   8  16      840.21      830.27     31.48 o 
   0   8  16       40.56       50.69     22.45 o 
   1   8  16     3066.43     3045.55     85.76 o 
   2   8  16        2.48       10.49      9.72 o 
   3   8  16      775.07      721.69     28.11 o 
   4   8  16       52.64       29.95     13.43 o 
   5   8  16        0.35       13.36     14.29 o 
   6   8  16       25.16       60.61     20.08 o 
   7   8  16      181.34      166.90     26.91 o 
   8   8  16      126.63      173.84     29.85 o 
   9   8  16      192.20      301.64     35.93 o 
 -11   9  16      206.66      215.27     36.70 o 
 -10   9  16      135.79       47.30     23.09 o 
  -9   9  16      451.71      415.71     33.62 o 
  -8   9  16      331.33      380.28     40.09 o 
  -7   9  16      342.14      286.51     27.81 o 
  -6   9  16      582.92      576.55     35.39 o 
  -5   9  16        2.06       12.21     12.27 o 
  -4   9  16       79.94       70.68     15.91 o 
  -3   9  16     2260.38     2221.57     75.26 o 
  -2   9  16     1634.17     1475.44     50.89 o 
  -1   9  16      326.46      301.14     29.85 o 
   0   9  16      103.30       99.18     17.97 o 
   1   9  16       35.76       53.98     15.39 o 
   2   9  16      799.31      764.28     40.52 o 
   3   9  16      130.36      175.67     23.46 o 
   4   9  16       30.68       21.38     14.40 o 
   5   9  16       78.23      103.99     19.44 o 
   6   9  16       15.37       30.85     16.08 o 
   7   9  16       16.19       58.38     22.34 o 
   8   9  16        0.33       23.81     20.78 o 
   9   9  16       34.15       51.11     26.91 o 
 -11  10  16      163.90      192.54     35.36 o 
 -10  10  16       81.07       96.06     29.69 o 
  -9  10  16       35.28       67.36     18.58 o 
  -8  10  16      951.95      776.37     52.54 o 
  -7  10  16        6.23       14.90     13.53 o 
  -6  10  16      412.27      357.33     29.83 o 
  -5  10  16       72.97       74.15     18.11 o 
  -4  10  16       24.98       30.69     16.57 o 
  -3  10  16        4.96       37.01     13.83 o 
  -2  10  16     1959.39     1874.22     60.74 o 
  -1  10  16        0.06      -13.31     14.96 o 
   0  10  16       10.97       -2.39     15.18 o 
   1  10  16      138.61      152.50     23.89 o 
   2  10  16      579.54      605.77     38.98 o 
   3  10  16      223.13      179.10     35.18 o 
   4  10  16      205.25      173.43     29.11 o 
   5  10  16        0.79       11.92     14.49 o 
   6  10  16      363.13      363.17     30.75 o 
   7  10  16       84.27      139.97     23.71 o 
   8  10  16       39.92       86.00     33.50 o 
 -10  11  16      154.09       79.06     28.14 o 
  -9  11  16      227.33      215.00     27.94 o 
  -8  11  16      310.56      282.57     29.87 o 
  -7  11  16       38.68       23.33     15.80 o 
  -6  11  16        0.48       18.16     14.97 o 
  -5  11  16        2.03       14.14     15.63 o 
  -4  11  16       28.72       18.87     23.30 o 
  -3  11  16       23.38       21.62     13.12 o 
  -2  11  16      360.35      344.32     27.07 o 
  -1  11  16      179.15      207.69     27.00 o 
   0  11  16      253.30      251.90     37.90 o 
   1  11  16      276.04      294.59     29.98 o 
   2  11  16      805.60      893.91     63.31 o 
   3  11  16       32.07       48.78     27.62 o 
   4  11  16        0.41        4.29     23.82 o 
   5  11  16       73.60       85.12     23.20 o 
   6  11  16      174.36      149.54     31.52 o 
   7  11  16       12.42       49.04     24.12 o 
   8  11  16       38.84       62.86     26.10 o 
 -10  12  16        5.47       45.38     26.23 o 
  -9  12  16      544.60      403.30     52.11 o 
  -8  12  16       11.06       29.51     16.31 o 
  -7  12  16        3.52       23.31     19.13 o 
  -6  12  16       63.26       82.81     31.28 o 
  -5  12  16      237.42      226.66     29.28 o 
  -4  12  16       66.93       38.54     15.16 o 
  -3  12  16      106.00       78.41     19.24 o 
  -2  12  16      303.17      329.40     33.15 o 
  -1  12  16      924.11      885.91     49.36 o 
   0  12  16        3.61       15.71     16.33 o 
   1  12  16      462.63      489.76     49.15 o 
   2  12  16        7.00       31.48     26.71 o 
   3  12  16      276.20      198.92     37.31 o 
   4  12  16      160.85      137.76     34.82 o 
   5  12  16        2.82       49.62     39.99 o 
   6  12  16       11.51       52.36     40.27 o 
   7  12  16        4.43       26.81     24.23 o 
  -9  13  16      144.31      144.17     33.70 o 
  -8  13  16       92.54       75.51     20.19 o 
  -7  13  16       93.82       99.04     22.64 o 
  -6  13  16        2.89       18.22     20.74 o 
  -5  13  16      163.61      138.56     23.35 o 
  -4  13  16       64.81       53.11     16.10 o 
  -3  13  16      354.06      394.74     70.52 o 
  -2  13  16       38.75       59.16     20.99 o 
  -1  13  16       61.14       80.43     22.11 o 
   0  13  16      275.35      269.92     44.07 o 
   1  13  16      585.04      582.52     60.73 o 
   2  13  16      109.20      133.48     36.09 o 
   3  13  16      129.48      218.48     60.73 o 
   4  13  16      268.79      227.37     62.21 o 
   5  13  16        3.89        5.18     33.33 o 
   6  13  16      338.59      501.40     85.17 o 
   7  13  16      269.89      266.34     39.89 o 
  -9  14  16      368.80      324.00     43.02 o 
  -8  14  16        4.35       47.12     31.14 o 
  -7  14  16      218.04      234.01     32.71 o 
  -6  14  16      418.72      407.42     42.48 o 
  -5  14  16        6.56       22.87     17.96 o 
  -4  14  16       58.74       88.64     29.42 o 
  -3  14  16      225.21      203.80     31.32 o 
  -2  14  16       92.99       91.02     30.88 o 
  -1  14  16      337.94      357.36     57.77 o 
   0  14  16       13.75        2.65     24.25 o 
   1  14  16        1.03       -5.80     25.52 o 
   2  14  16       10.33       -3.70     34.81 o 
   3  14  16       79.58       44.44     46.66 o 
   4  14  16        1.47       20.00     36.29 o 
   5  14  16      298.62      226.63     63.69 o 
   6  14  16      424.82      509.54     86.65 o 
  -8  15  16       35.04      152.01     31.72 o 
  -7  15  16        0.05       27.62     19.24 o 
  -6  15  16      199.44      149.30     38.40 o 
  -5  15  16      197.06      285.46     97.02 o 
  -4  15  16      323.28      371.73     49.75 o 
  -3  15  16       43.59      108.51    115.54 o 
  -2  15  16      261.91      216.72     32.29 o 
  -1  15  16       38.51       99.46     34.07 o 
   0  15  16        1.46       63.69     41.47 o 
   1  15  16       53.34       -3.70     37.77 o 
   2  15  16       71.90       57.03     44.44 o 
   3  15  16       12.90      -13.33     38.51 o 
   4  15  16        0.03       19.26     36.29 o 
   5  15  16        0.11       13.33     35.55 o 
  -7  16  16      764.26      736.66     80.52 o 
  -6  16  16       37.25       72.06     31.89 o 
  -5  16  16       34.12      111.77     33.50 o 
  -4  16  16        1.14       91.44     61.47 o 
  -3  16  16       82.34      149.30     51.84 o 
  -2  16  16       10.23       59.98     48.51 o 
  -1  16  16       46.64      118.50     51.84 o 
   0  16  16        1.14      -10.37     34.81 o 
   1  16  16      235.97      291.06     69.62 o 
   2  16  16      143.17      132.57     59.99 o 
   3  16  16      233.25      195.52     61.47 o 
   4  16  16      210.22      169.60     55.55 o 
  -5  17  16       29.33      111.73     39.99 o 
  -4  17  16       29.96       68.74     55.18 o 
  -3  17  16       54.53      -14.81     39.25 o 
  -2  17  16      304.82      351.05     74.06 o 
  -1  17  16       63.30      105.91     51.10 o 
   0  17  16       93.99       98.50     50.36 o 
   1  17  16       91.23      106.65     51.10 o 
   2  17  16      186.92      241.44     68.14 o 
   3  17  16        6.20       13.33     34.81 o 
  -3  18  16       31.19       20.00     47.40 o 
  -2  18  16        0.94        6.67     39.99 o 
  -1  18  16       67.05       47.40     46.66 o 
   0  18  16       84.54       62.95     48.14 o 
   1  18  16       70.11      129.61     56.29 o 
 -13   0  17       45.59       31.85     22.22 o 
 -11   0  17      155.27      150.60     44.81 o 
  -9   0  17        4.91       12.66     12.59 o 
  -7   0  17      126.85       74.68     16.02 o 
  -5   0  17      960.06     1006.92     42.49 o 
  -3   0  17      408.98      462.42     33.06 o 
  -1   0  17      565.70      615.29     32.31 o 
   1   0  17      307.92      300.15     34.07 o 
   3   0  17      430.58      457.14     79.62 o 
   5   0  17      549.89      549.22     89.99 o 
   7   0  17       18.75        9.22     22.54 o 
   9   0  17      232.53      286.62     67.40 o 
 -13   1  17       54.38      229.59     78.51 o 
 -12   1  17        7.31       27.86     25.55 o 
 -11   1  17        6.39       18.34     11.84 o 
 -10   1  17      158.83      145.08     18.58 o 
  -9   1  17        5.65       11.15      8.59 o 
  -8   1  17      499.45      533.79     22.62 o 
  -7   1  17      201.35      223.35     15.69 o 
  -6   1  17     4658.39     4555.19     91.70 o 
  -5   1  17       75.78       79.22     13.80 o 
  -4   1  17       28.93       21.03      7.98 o 
  -3   1  17      309.05      367.51     16.66 o 
  -2   1  17        9.86        2.78      7.56 o 
  -1   1  17       36.95       47.43     10.99 o 
   0   1  17      294.38      324.31     19.39 o 
   1   1  17      313.42      299.57     21.22 o 
   2   1  17       42.11       77.49     15.37 o 
   3   1  17       88.78       74.88     17.26 o 
   4   1  17     5496.14     5140.67    135.21 o 
   5   1  17        2.39        5.46     14.57 o 
   6   1  17       43.82       51.20     17.88 o 
   7   1  17       33.42       48.91     19.01 o 
   8   1  17        3.28       11.50     17.80 o 
   9   1  17      140.85      137.04     37.64 o 
  10   1  17       11.05       -9.27     24.07 o 
 -13   2  17      119.15       91.00     27.69 o 
 -12   2  17       16.19       23.09     18.19 o 
 -11   2  17      238.32      251.13     21.64 o 
 -10   2  17      216.12      234.34     17.92 o 
  -9   2  17      108.99      124.55     13.27 o 
  -8   2  17      101.20       90.32     12.17 o 
  -7   2  17      126.58      174.84     16.23 o 
  -6   2  17     1908.36     1773.33     44.30 o 
  -5   2  17      194.36      175.70     16.88 o 
  -4   2  17      357.01      360.08     16.61 o 
  -3   2  17     1089.04     1082.79     31.23 o 
  -2   2  17       61.03       65.85     10.56 o 
  -1   2  17       16.72       22.56      8.59 o 
   0   2  17      137.09      153.37     15.36 o 
   1   2  17       74.04       70.38     12.88 o 
   2   2  17      100.64      136.12     18.68 o 
   3   2  17      380.44      414.02     29.12 o 
   4   2  17       11.29       41.67     16.35 o 
   5   2  17       66.43       73.10     19.61 o 
   6   2  17       25.15       28.94     16.22 o 
   7   2  17      130.10      172.70     27.17 o 
   8   2  17        0.70       43.68     21.69 o 
   9   2  17      381.86      450.02     54.98 o 
  10   2  17        8.53       16.34     24.84 o 
 -12   3  17        5.85        9.17     16.57 o 
 -11   3  17       89.60       98.97     37.40 o 
 -10   3  17      282.27      251.29     20.32 o 
  -9   3  17      463.27      423.83     31.05 o 
  -8   3  17        2.43       19.56      8.77 o 
  -7   3  17      101.92       98.44     12.04 o 
  -6   3  17     6509.54     6210.41    110.66 o 
  -5   3  17       97.61       84.71     10.45 o 
  -4   3  17      338.81      348.99     21.14 o 
  -3   3  17     1043.19      956.03     29.80 o 
  -2   3  17        7.07        1.93      7.51 o 
  -1   3  17      156.63      183.93     19.51 o 
   0   3  17      190.22      218.76     19.93 o 
   1   3  17     1079.11     1060.30     35.49 o 
   2   3  17      725.39      694.60     30.06 o 
   3   3  17        0.92        8.49     17.75 o 
   4   3  17     6847.22     6206.55    186.80 o 
   5   3  17      295.22      275.13     28.29 o 
   6   3  17      126.19      158.36     24.98 o 
   7   3  17      191.05      217.57     28.42 o 
   8   3  17        5.34       21.48     21.32 o 
   9   3  17       59.24       54.76     26.39 o 
  10   3  17        6.16       25.71     23.50 o 
 -12   4  17       20.75        8.72     21.51 o 
 -11   4  17       19.24       13.82     18.59 o 
 -10   4  17      422.78      464.38     30.42 o 
  -9   4  17      537.19      583.45     32.12 o 
  -8   4  17       30.22       17.39     11.05 o 
  -7   4  17       16.40       31.31      9.02 o 
  -6   4  17       30.02       16.60      8.15 o 
  -5   4  17      342.78      353.54     20.76 o 
  -4   4  17        6.32        5.32      8.12 o 
  -3   4  17      765.38      741.89     26.33 o 
  -2   4  17      278.15      333.76     20.66 o 
  -1   4  17      259.10      318.59     24.42 o 
   0   4  17      404.45      448.56     33.14 o 
   1   4  17      182.12      206.54     17.61 o 
   2   4  17      131.10      128.81     18.30 o 
   3   4  17      346.06      339.20     27.34 o 
   4   4  17     1234.46     1160.02     47.46 o 
   5   4  17      250.03      259.89     27.63 o 
   6   4  17       98.75       74.76     20.75 o 
   7   4  17        8.08       25.45     16.15 o 
   8   4  17       13.24       31.45     18.73 o 
   9   4  17        1.67        7.64     18.34 o 
  10   4  17      100.58      176.58     39.18 o 
 -12   5  17       19.20       46.80     26.08 o 
 -11   5  17      222.59      186.01     19.40 o 
 -10   5  17      246.43      267.70     62.21 o 
  -9   5  17        5.79       17.20     11.85 o 
  -8   5  17        3.10        6.16     12.42 o 
  -7   5  17      540.00      511.12     22.89 o 
  -6   5  17      361.89      341.69     36.20 o 
  -5   5  17      331.44      312.83     22.51 o 
  -4   5  17      549.04      548.46     24.62 o 
  -3   5  17     1070.71      927.09     32.76 o 
  -2   5  17        0.83        4.25      9.08 o 
  -1   5  17       10.75        6.43      9.06 o 
   0   5  17      332.16      378.52     26.09 o 
   1   5  17       85.90       76.98     11.76 o 
   2   5  17       22.94        9.13      9.09 o 
   3   5  17        0.11        4.45     12.28 o 
   4   5  17     1085.45     1028.15     40.27 o 
   5   5  17     1843.18     1626.06     54.28 o 
   6   5  17      125.15      118.45     21.27 o 
   7   5  17       74.90       86.01     22.66 o 
   8   5  17       38.74       67.83     22.42 o 
   9   5  17      263.28      387.73     53.98 o 
  10   5  17      163.94      172.34     47.95 o 
 -12   6  17      177.97      206.44     43.98 o 
 -11   6  17      145.19      152.97     18.92 o 
 -10   6  17        2.41        8.91     13.31 o 
  -9   6  17       48.58       53.95     30.68 o 
  -8   6  17        0.42        9.46     10.13 o 
  -7   6  17        0.20        2.07     11.53 o 
  -6   6  17      334.42      349.32     28.04 o 
  -5   6  17      344.33      281.46     20.35 o 
  -4   6  17      152.23      129.13     15.63 o 
  -3   6  17      489.05      505.07     25.86 o 
  -2   6  17      108.51      137.26     15.91 o 
  -1   6  17        2.33        8.08      9.79 o 
   0   6  17        2.67       11.68     12.92 o 
   1   6  17     1131.81     1121.24     43.68 o 
   2   6  17        0.00        4.65      9.57 o 
   3   6  17      511.84      574.70     26.99 o 
   4   6  17      104.32       91.76     23.93 o 
   5   6  17      322.56      341.70     36.54 o 
   6   6  17        3.47        8.48     16.70 o 
   7   6  17        0.17       74.26     20.82 o 
   8   6  17      116.56      133.68     26.94 o 
   9   6  17       83.89      119.16     26.37 o 
 -12   7  17        0.00       16.61     30.74 o 
 -11   7  17       42.59       50.57     32.87 o 
 -10   7  17      247.05      211.41     28.97 o 
  -9   7  17       24.24       48.08     18.69 o 
  -8   7  17       23.10       29.12     17.53 o 
  -7   7  17       56.98       61.80     15.56 o 
  -6   7  17      412.71      340.06     36.77 o 
  -5   7  17       16.71       25.77     11.67 o 
  -4   7  17      213.88      177.31     20.43 o 
  -3   7  17        4.35       -6.76     10.74 o 
  -2   7  17      173.84      180.64     17.37 o 
  -1   7  17     1021.29     1005.37     35.30 o 
   0   7  17      183.52      191.31     20.93 o 
   1   7  17       23.10       39.52     14.46 o 
   2   7  17      201.14      217.18     22.09 o 
   3   7  17       10.55       21.97     10.64 o 
   4   7  17        0.12        5.76     12.93 o 
   5   7  17       28.65       41.43     18.25 o 
   6   7  17        1.19       10.75     16.06 o 
   7   7  17       13.70       42.99     20.16 o 
   8   7  17      259.69      304.50     34.74 o 
   9   7  17        0.01       42.77     21.74 o 
 -11   8  17      217.38      154.96     38.94 o 
 -10   8  17      174.68      195.05     29.69 o 
  -9   8  17       24.63       43.50     15.42 o 
  -8   8  17     1017.00     1013.50     52.40 o 
  -7   8  17       13.82       20.93     13.76 o 
  -6   8  17       75.41       61.12     16.05 o 
  -5   8  17      110.18       96.31     23.20 o 
  -4   8  17       81.57       92.16     25.22 o 
  -3   8  17       32.46       54.32     14.04 o 
  -2   8  17      679.06      673.08     41.36 o 
  -1   8  17      949.74      966.66     35.56 o 
   0   8  17        1.38       30.27     13.30 o 
   1   8  17      812.04      855.30     38.91 o 
   2   8  17      113.80      129.07     19.32 o 
   3   8  17      153.41      149.99     16.85 o 
   4   8  17        8.21        3.06     15.33 o 
   5   8  17      264.61      235.62     27.84 o 
   6   8  17       40.64       95.86     21.79 o 
   7   8  17       84.02      133.98     25.97 o 
   8   8  17        6.13       18.41     20.39 o 
   9   8  17      148.53      246.12     39.55 o 
 -11   9  17      331.78      259.53     52.10 o 
 -10   9  17      200.58      203.06     27.61 o 
  -9   9  17       19.04       41.51     20.73 o 
  -8   9  17        2.59       10.23     14.53 o 
  -7   9  17        0.04       34.19     16.40 o 
  -6   9  17      232.93      179.09     23.39 o 
  -5   9  17       24.06       24.28     18.23 o 
  -4   9  17        4.89       14.21     13.10 o 
  -3   9  17      293.26      291.77     24.89 o 
  -2   9  17     1123.31     1066.06     48.64 o 
  -1   9  17       29.87       45.87     18.94 o 
   0   9  17      316.00      325.72     29.82 o 
   1   9  17      866.37      884.31     41.69 o 
   2   9  17      590.03      547.86     33.37 o 
   3   9  17        3.80       18.39     23.19 o 
   4   9  17       71.37       62.38     17.28 o 
   5   9  17       41.55       50.46     16.62 o 
   6   9  17       38.38       28.77     18.87 o 
   7   9  17      112.52      136.19     26.52 o 
   8   9  17       12.66       17.92     20.40 o 
   9   9  17        0.05       34.31     25.75 o 
 -11  10  17      146.04      113.44     37.50 o 
 -10  10  17        6.25       39.28     23.71 o 
  -9  10  17     1016.53      838.31     55.04 o 
  -8  10  17       67.24       78.64     19.87 o 
  -7  10  17       66.99       85.37     21.21 o 
  -6  10  17       11.17       27.16     23.20 o 
  -5  10  17       57.68       66.18     17.23 o 
  -4  10  17        1.09       14.49     13.65 o 
  -3  10  17       99.52      108.17     30.59 o 
  -2  10  17      295.40      322.69     26.38 o 
  -1  10  17       66.69       60.10     20.30 o 
   0  10  17      412.49      408.81     52.55 o 
   1  10  17     1150.34     1115.06     52.37 o 
   2  10  17       15.27       15.95     24.35 o 
   3  10  17      182.99      227.93     38.66 o 
   4  10  17      145.75      170.85     37.17 o 
   5  10  17      110.08       98.91     19.95 o 
   6  10  17       76.71       98.68     20.52 o 
   7  10  17        8.87       57.16     22.12 o 
   8  10  17        4.86       31.17     27.31 o 
 -10  11  17        2.25       26.16     25.01 o 
  -9  11  17       17.02       67.19     19.46 o 
  -8  11  17      307.04      219.46     27.84 o 
  -7  11  17      651.49      546.02     39.93 o 
  -6  11  17      375.01      339.08     36.77 o 
  -5  11  17       35.28       39.24     15.99 o 
  -4  11  17       28.71       20.72     14.67 o 
  -3  11  17       94.97       55.73     28.38 o 
  -2  11  17     1587.56     1708.40     70.33 o 
  -1  11  17       50.57       60.38     20.37 o 
   0  11  17      641.90      613.51     41.90 o 
   1  11  17      405.71      389.80     34.62 o 
   2  11  17      203.91      187.90     71.47 o 
   3  11  17      106.31       75.98     29.17 o 
   4  11  17      100.89       16.07     74.80 o 
   5  11  17        1.26       16.87     25.45 o 
   6  11  17      288.74      339.42     42.54 o 
   7  11  17       26.39       67.97     31.81 o 
   8  11  17       52.66       33.78     31.95 o 
 -10  12  17       56.11       66.54     26.35 o 
  -9  12  17      151.32      195.79     70.06 o 
  -8  12  17       41.00       67.20     18.33 o 
  -7  12  17      126.79      151.22     38.59 o 
  -6  12  17      123.35      150.00     29.40 o 
  -5  12  17       49.49       61.56     18.80 o 
  -4  12  17      262.97      265.83     39.47 o 
  -3  12  17      316.14      360.39     35.99 o 
  -2  12  17       13.40       52.47     19.61 o 
  -1  12  17        0.27        6.55     17.13 o 
   0  12  17      583.99      616.00     42.60 o 
   1  12  17      310.07      242.17     58.51 o 
   2  12  17       23.31       39.99     29.85 o 
   3  12  17        3.14       36.14     44.81 o 
   4  12  17        7.56       -0.23     26.41 o 
   5  12  17      556.22      512.51     80.73 o 
   6  12  17      103.06      146.64     59.25 o 
   7  12  17        0.01       41.70     25.93 o 
  -9  13  17       81.69      121.95     35.55 o 
  -8  13  17       88.86       58.12     19.11 o 
  -7  13  17       18.27       26.17     17.69 o 
  -6  13  17      746.48      564.07     52.51 o 
  -5  13  17       18.60       34.95     17.03 o 
  -4  13  17       54.34       73.39     21.09 o 
  -3  13  17      232.18      252.27     32.89 o 
  -2  13  17     1080.97     1196.95     62.64 o 
  -1  13  17      113.11       93.38     23.15 o 
   0  13  17       47.43       28.14     27.22 o 
   1  13  17        8.01       73.82     41.10 o 
   2  13  17       42.72       10.31     30.00 o 
   3  13  17       11.10       -4.97     26.41 o 
   4  13  17       39.79      108.13     48.14 o 
   5  13  17        1.60        3.70     33.33 o 
   6  13  17       74.63       83.69     43.70 o 
  -8  14  17        5.22       36.66     25.50 o 
  -7  14  17        1.19       27.02     18.49 o 
  -6  14  17      456.44      471.43     54.08 o 
  -5  14  17       40.47       54.08     22.45 o 
  -4  14  17       45.05       87.59     31.08 o 
  -3  14  17      530.58      521.46     53.68 o 
  -2  14  17      292.50      293.14     35.10 o 
  -1  14  17       41.40       60.77     30.63 o 
   0  14  17        0.28      -13.55     39.62 o 
   1  14  17      156.86      237.74     61.47 o 
   2  14  17      193.41      222.93     62.95 o 
   3  14  17        3.23       34.81     42.22 o 
   4  14  17       52.80       48.88     38.51 o 
   5  14  17      235.71      280.69     65.91 o 
   6  14  17      104.85      125.16     50.36 o 
  -7  15  17      107.53       92.17     24.15 o 
  -6  15  17       16.70       21.05     25.91 o 
  -5  15  17      283.96      286.97     46.57 o 
  -4  15  17       85.10      100.02     58.51 o 
  -3  15  17        0.73       70.54     55.18 o 
  -2  15  17       85.54      160.70     67.77 o 
  -1  15  17       53.24       68.58     30.84 o 
   0  15  17        4.34       23.67     28.45 o 
   1  15  17        0.08       18.52     40.73 o 
   2  15  17       31.69       97.76     52.58 o 
   3  15  17       55.36       76.28     50.36 o 
   4  15  17       45.42       73.32     43.70 o 
   5  15  17       28.23       31.11     37.03 o 
  -6  16  17       21.66       56.97     70.36 o 
  -5  16  17      636.44      711.36     68.16 o 
  -4  16  17       34.77       53.66     26.88 o 
  -3  16  17       44.29      105.86     65.91 o 
  -2  16  17        0.01       51.37     29.56 o 
  -1  16  17       62.10       85.91     49.62 o 
   0  16  17        2.96        7.41     37.03 o 
   1  16  17      107.45      137.01     55.55 o 
   2  16  17        1.39       18.52     43.70 o 
   3  16  17        3.29        8.15     45.18 o 
   4  16  17       46.84       79.99     45.92 o 
  -5  17  17       52.00      128.94    101.46 o 
  -4  17  17       13.45      158.35     86.28 o 
  -3  17  17      453.16      304.39     73.32 o 
  -2  17  17       26.96       10.37     38.51 o 
  -1  17  17       96.51      196.26     62.95 o 
   0  17  17       83.69       62.21     45.92 o 
   1  17  17      311.60      244.40     71.84 o 
   2  17  17      168.97      105.91     54.81 o 
 -12   0  18        7.31      -11.54     17.35 o 
 -10   0  18      533.99      540.15     58.01 o 
  -8   0  18      136.55      123.34     28.90 o 
  -6   0  18      646.22      637.38     54.40 o 
  -4   0  18       35.60       19.52     12.17 o 
  -2   0  18      140.14      144.40     26.36 o 
   0   0  18       10.53       24.46     12.63 o 
   2   0  18      175.66      203.59     36.66 o 
   4   0  18     2153.20     1962.74     93.85 o 
   6   0  18      266.08      213.44     61.84 o 
   8   0  18     1031.48     1155.99     85.50 o 
  10   0  18       28.40       54.81     45.18 o 
 -12   1  18        1.98       23.69     19.71 o 
 -11   1  18       42.85       53.22     20.23 o 
 -10   1  18       20.71       35.82     11.77 o 
  -9   1  18      389.10      386.86     22.19 o 
  -8   1  18      205.61      267.79     18.89 o 
  -7   1  18      543.74      574.19     23.64 o 
  -6   1  18     1113.29     1049.37     32.21 o 
  -5   1  18      206.94      246.54     16.54 o 
  -4   1  18       21.43       10.99      7.72 o 
  -3   1  18     1095.35     1121.04     37.12 o 
  -2   1  18        7.10       -1.63      8.68 o 
  -1   1  18      298.02      336.84     23.92 o 
   0   1  18      114.59      121.54     16.95 o 
   1   1  18        9.12       22.32     10.88 o 
   2   1  18       57.97       56.07     24.01 o 
   3   1  18       29.24       19.56     15.35 o 
   4   1  18      113.81      175.87     22.91 o 
   5   1  18       12.39       26.95     15.82 o 
   6   1  18      490.19      553.53     53.56 o 
   7   1  18       58.19       36.87     18.75 o 
   8   1  18      138.06      200.47     30.62 o 
   9   1  18      339.26      394.02     53.41 o 
  10   1  18        3.87       48.35     56.66 o 
 -12   2  18       53.59       36.46     22.22 o 
 -11   2  18       91.06      110.01     34.99 o 
 -10   2  18        2.94       23.56     11.98 o 
  -9   2  18      205.48      208.39     18.58 o 
  -8   2  18       45.44       44.09     11.65 o 
  -7   2  18      825.22      854.14     31.41 o 
  -6   2  18     2200.08     2150.07     51.63 o 
  -5   2  18     2065.78     1929.81     47.40 o 
  -4   2  18        1.83       13.03      7.21 o 
  -3   2  18        0.69        2.85      8.21 o 
  -2   2  18      224.19      251.81     16.90 o 
  -1   2  18      442.33      486.71     31.49 o 
   0   2  18       85.40      106.15     19.97 o 
   1   2  18      643.72      682.79     29.16 o 
   2   2  18       37.70       51.90     15.53 o 
   3   2  18      299.11      306.20     26.79 o 
   4   2  18      192.87      175.09     23.96 o 
   5   2  18        0.01       12.82     14.78 o 
   6   2  18       15.28       37.73     17.93 o 
   7   2  18       64.48       54.77     28.65 o 
   8   2  18        4.79       28.66     21.86 o 
   9   2  18       93.71      169.52     49.99 o 
  10   2  18       10.70       54.98     51.47 o 
 -12   3  18       53.35      102.78     21.56 o 
 -11   3  18        1.81       16.77     15.25 o 
 -10   3  18       16.67       46.87     14.24 o 
  -9   3  18      271.09      269.00     27.47 o 
  -8   3  18       11.25        7.59      8.77 o 
  -7   3  18      618.42      595.21     34.08 o 
  -6   3  18       28.01       29.18     11.49 o 
  -5   3  18     2600.84     2442.70     51.65 o 
  -4   3  18      571.58      605.65     32.43 o 
  -3   3  18       55.80       70.53     16.12 o 
  -2   3  18       56.46       82.07     11.79 o 
  -1   3  18      347.74      372.41     25.83 o 
   0   3  18       71.91       81.17     16.89 o 
   1   3  18      216.58      250.45     19.62 o 
   2   3  18        6.64       19.80     11.72 o 
   3   3  18       37.90       56.43     17.40 o 
   4   3  18       80.47       91.82     20.11 o 
   5   3  18       11.74        3.14     14.46 o 
   6   3  18      594.76      487.17     47.31 o 
   7   3  18       28.72       16.10     18.21 o 
   8   3  18       31.68       48.26     29.70 o 
   9   3  18       71.19       70.49     22.55 o 
  10   3  18       43.53       28.39     22.25 o 
 -12   4  18       66.50       74.23     28.55 o 
 -11   4  18       35.18       51.81     17.10 o 
 -10   4  18       11.27       25.03     14.32 o 
  -9   4  18        8.58       32.21     11.91 o 
  -8   4  18        1.07       24.33     11.20 o 
  -7   4  18       11.19        8.08      8.56 o 
  -6   4  18      201.59      191.05     14.82 o 
  -5   4  18     3387.36     3279.28     71.93 o 
  -4   4  18      461.90      504.57     23.16 o 
  -3   4  18        0.61        6.62      8.49 o 
  -2   4  18        5.10        9.89      9.19 o 
  -1   4  18      594.25      642.46     28.42 o 
   0   4  18      171.12      191.39     20.62 o 
   1   4  18      155.40      162.35     16.94 o 
   2   4  18      322.60      317.41     22.51 o 
   3   4  18     1684.38     1527.14     79.96 o 
   4   4  18      139.02      134.48     21.98 o 
   5   4  18      335.99      258.05     28.20 o 
   6   4  18      245.72      227.64     27.72 o 
   7   4  18        3.03        5.55     16.46 o 
   8   4  18        0.23        4.11     17.33 o 
   9   4  18       29.52       87.31     24.77 o 
 -12   5  18      317.92      259.23     44.66 o 
 -11   5  18      102.03      107.04     17.14 o 
 -10   5  18      120.17      156.11     21.15 o 
  -9   5  18        1.33      -24.12     12.06 o 
  -8   5  18        3.34       13.54     11.62 o 
  -7   5  18       41.32       57.19     11.50 o 
  -6   5  18       25.10       42.66     11.96 o 
  -5   5  18       80.20       80.46     12.14 o 
  -4   5  18       16.73       19.10      9.36 o 
  -3   5  18       24.78       25.76     10.45 o 
  -2   5  18      304.76      332.72     22.00 o 
  -1   5  18      215.58      233.31     19.28 o 
   0   5  18      710.28      729.07     35.46 o 
   1   5  18        9.88       25.07     17.64 o 
   2   5  18     1023.17      901.50     37.07 o 
   3   5  18      485.04      456.32     28.18 o 
   4   5  18      265.67      231.31     25.98 o 
   5   5  18      316.36      305.89     26.66 o 
   6   5  18       10.22       15.74     14.57 o 
   7   5  18        9.38        0.39     23.09 o 
   8   5  18      112.17      129.29     26.73 o 
   9   5  18        5.17       44.41     21.04 o 
 -12   6  18      261.80      290.60     49.55 o 
 -11   6  18       13.47       22.83     13.73 o 
 -10   6  18       88.08       79.10     18.02 o 
  -9   6  18        0.38       12.82     13.91 o 
  -8   6  18        0.03        8.42     12.91 o 
  -7   6  18      324.05      353.88     27.47 o 
  -6   6  18       97.46      110.73     15.17 o 
  -5   6  18       23.23       21.25     10.43 o 
  -4   6  18        1.48       11.91     10.89 o 
  -3   6  18        0.12        6.32     10.42 o 
  -2   6  18       33.49       24.85     11.86 o 
  -1   6  18      498.75      542.49     27.38 o 
   0   6  18      952.99      917.19     52.06 o 
   1   6  18       27.16       13.73     21.38 o 
   2   6  18      282.31      287.52     25.77 o 
   3   6  18        1.99       26.17     13.84 o 
   4   6  18        9.47       33.71     14.65 o 
   5   6  18      459.30      426.16     30.54 o 
   6   6  18        0.07        2.48     15.42 o 
   7   6  18      125.38      127.88     25.38 o 
   8   6  18      312.78      391.23     40.68 o 
   9   6  18        0.46       38.30     21.69 o 
 -11   7  18      387.06      381.14     54.49 o 
 -10   7  18       36.56       40.32     18.92 o 
  -9   7  18        8.29        6.92     18.18 o 
  -8   7  18       19.53       10.80     15.79 o 
  -7   7  18        2.93       15.86     13.00 o 
  -6   7  18        7.72       13.87     15.18 o 
  -5   7  18       38.30       39.01     14.43 o 
  -4   7  18       18.94        0.82     14.67 o 
  -3   7  18      184.34      177.13     22.41 o 
  -2   7  18      291.35      266.80     20.74 o 
  -1   7  18      161.51      175.02     18.94 o 
   0   7  18      418.56      434.44     50.69 o 
   1   7  18      133.10      138.50     28.54 o 
   2   7  18      412.04      382.78     28.72 o 
   3   7  18      600.24      532.24     27.58 o 
   4   7  18       76.01       74.80     17.91 o 
   5   7  18      417.66      383.59     33.67 o 
   6   7  18      118.18      137.63     25.58 o 
   7   7  18        8.44       42.53     20.52 o 
   8   7  18       78.07      125.45     27.77 o 
   9   7  18        0.28       10.05     21.56 o 
 -11   8  18      183.05       87.80     47.40 o 
 -10   8  18      135.66       82.57     26.62 o 
  -9   8  18      108.28       77.22     19.47 o 
  -8   8  18        6.52       32.05     17.33 o 
  -7   8  18       10.71       26.18     17.40 o 
  -6   8  18      165.24      152.77     21.52 o 
  -5   8  18      824.26      763.65     38.03 o 
  -4   8  18       11.96       17.56     11.94 o 
  -3   8  18      620.61      634.12     34.29 o 
  -2   8  18       40.10       43.95     13.36 o 
  -1   8  18      115.63      116.68     18.78 o 
   0   8  18       44.14       58.78     22.02 o 
   1   8  18      782.86      799.38     38.38 o 
   2   8  18        4.05        4.24     13.74 o 
   3   8  18      547.80      468.49     32.55 o 
   4   8  18       13.89        6.00     16.07 o 
   5   8  18       14.44       20.96     17.84 o 
   6   8  18        0.03       27.14     18.25 o 
   7   8  18       65.79       97.65     24.06 o 
   8   8  18       18.67       35.39     20.79 o 
   9   8  18       14.28       64.71     23.62 o 
 -11   9  18       19.24       32.13     29.18 o 
 -10   9  18        2.00       47.49     31.40 o 
  -9   9  18       50.81       89.67     20.15 o 
  -8   9  18       62.45       55.92     18.60 o 
  -7   9  18      354.31      368.01     63.00 o 
  -6   9  18      148.87      113.92     30.15 o 
  -5   9  18       42.72       43.46     15.71 o 
  -4   9  18      245.61      194.63     22.68 o 
  -3   9  18      832.46      793.51     39.45 o 
  -2   9  18       35.88       53.33     15.09 o 
  -1   9  18       16.99       32.08     23.62 o 
   0   9  18     3579.20     3538.43    114.12 o 
   1   9  18     1104.63     1017.55     43.72 o 
   2   9  18      132.14      118.92     20.36 o 
   3   9  18        2.92       20.60     23.30 o 
   4   9  18        2.30       19.89     42.59 o 
   5   9  18       86.52       63.63     20.90 o 
   6   9  18       35.61      104.21     38.27 o 
   7   9  18        8.18       47.87     21.56 o 
   8   9  18        0.56        0.36     20.04 o 
 -10  10  18      114.01       97.17     27.30 o 
  -9  10  18      644.16      570.57     38.55 o 
  -8  10  18       43.57       52.99     17.59 o 
  -7  10  18        0.00       11.84     16.53 o 
  -6  10  18        1.40       37.21     18.69 o 
  -5  10  18      196.44      163.72     22.20 o 
  -4  10  18      168.77      144.41     26.94 o 
  -3  10  18      976.75      908.27     41.48 o 
  -2  10  18      479.53      430.24     32.50 o 
  -1  10  18        1.72       14.56     15.78 o 
   0  10  18      772.90      796.56     47.86 o 
   1  10  18     1100.03     1034.31     70.62 o 
   2  10  18      354.69      284.48     51.84 o 
   3  10  18      326.08      303.01     59.62 o 
   4  10  18      120.83       48.84     29.84 o 
   5  10  18       75.32      124.20     68.51 o 
   6  10  18        2.30        3.05     20.42 o 
   7  10  18       28.20       56.74     22.90 o 
   8  10  18        1.44       29.25     26.27 o 
 -10  11  18        6.23       37.64     24.19 o 
  -9  11  18        0.20       34.89     23.19 o 
  -8  11  18      466.09      390.99     41.69 o 
  -7  11  18        0.29       28.81     16.26 o 
  -6  11  18        0.73        5.42     17.15 o 
  -5  11  18      361.72      363.61     35.30 o 
  -4  11  18       26.71       22.65     20.52 o 
  -3  11  18       14.89       16.59     13.15 o 
  -2  11  18       22.28       33.10     19.07 o 
  -1  11  18     2169.16     2071.86    115.83 o 
   0  11  18      621.06      679.22     68.62 o 
   1  11  18      449.77      514.48     47.07 o 
   2  11  18      293.94      233.99     52.21 o 
   3  11  18       11.14       18.52     28.80 o 
   4  11  18       56.84       74.25     32.70 o 
   5  11  18       42.59        8.44     27.31 o 
   6  11  18      110.52      158.51     33.48 o 
   7  11  18      211.07      320.00     78.14 o 
  -9  12  18      555.14      540.69     92.53 o 
  -8  12  18       32.91       51.34     18.68 o 
  -7  12  18      128.11      132.93     24.69 o 
  -6  12  18       30.54       46.56     17.41 o 
  -5  12  18      281.84      270.05     30.79 o 
  -4  12  18       25.61       62.02     40.63 o 
  -3  12  18      354.18      412.15     47.92 o 
  -2  12  18       22.71       51.20     21.23 o 
  -1  12  18      169.53      199.73     42.89 o 
   0  12  18       75.61      122.99     25.21 o 
   1  12  18        1.38       30.67     28.15 o 
   2  12  18        0.11        8.59     28.51 o 
   3  12  18       14.03        3.97     25.98 o 
   4  12  18        9.06      -12.44     28.14 o 
   5  12  18       17.38       83.69     44.44 o 
   6  12  18        0.36      -13.33     37.77 o 
   7  12  18     1295.20     1298.30    136.27 o 
  -9  13  18       84.46      112.08     58.01 o 
  -8  13  18      162.90      179.60     34.42 o 
  -7  13  18      159.53      136.30     24.53 o 
  -6  13  18        2.85       42.88     18.32 o 
  -5  13  18      278.91      223.72     69.06 o 
  -4  13  18       50.58      146.83     36.92 o 
  -3  13  18      581.57      682.66     60.20 o 
  -2  13  18        0.02       25.94     19.19 o 
  -1  13  18       45.71       71.34     21.94 o 
   0  13  18      288.41      285.25     53.32 o 
   1  13  18       40.46       -0.70     28.81 o 
   2  13  18      100.69       36.94     30.74 o 
   3  13  18        1.63      -14.70     25.89 o 
   4  13  18       55.85       28.88     35.55 o 
   5  13  18        0.85       45.18     40.73 o 
   6  13  18      159.00      112.57     60.73 o 
  -8  14  18       45.64      124.64     31.12 o 
  -7  14  18      104.81      124.10     29.93 o 
  -6  14  18      278.39      266.46     32.34 o 
  -5  14  18        6.45       52.68     57.03 o 
  -4  14  18       86.88       88.50     32.47 o 
  -3  14  18      346.58      381.98     49.22 o 
  -2  14  18       83.21      163.53     87.76 o 
  -1  14  18        5.23       49.14     27.93 o 
   0  14  18      189.57      181.22     40.06 o 
   1  14  18       76.43       65.04     65.91 o 
   2  14  18      269.57      286.62     67.40 o 
   3  14  18       23.38       42.22     41.47 o 
   4  14  18        0.95       -5.92     34.81 o 
   5  14  18      480.83      644.34     96.28 o 
  -7  15  18      116.39      203.55     46.50 o 
  -6  15  18      311.83      360.58     51.12 o 
  -5  15  18      181.07      180.28    124.79 o 
  -4  15  18      218.84      254.07    107.02 o 
  -3  15  18       45.30       86.29    111.46 o 
  -2  15  18      211.23      307.52     79.99 o 
  -1  15  18      207.17      172.24     42.38 o 
   0  15  18        0.10        7.83     34.81 o 
   1  15  18      171.77      111.09     56.29 o 
   2  15  18       11.45      -13.33     38.51 o 
   3  15  18        0.41       68.14     45.92 o 
   4  15  18      207.66      299.21     71.10 o 
  -6  16  18      117.52      156.21     40.32 o 
  -5  16  18      141.05      193.62     55.92 o 
  -4  16  18       36.18       88.68    115.17 o 
  -3  16  18      317.72      487.45     57.58 o 
  -2  16  18       50.03       79.07     33.78 o 
  -1  16  18       24.14        6.67     39.25 o 
   0  16  18      174.79      104.43     49.62 o 
   1  16  18       89.95      117.76     55.55 o 
   2  16  18       84.30      123.68     57.03 o 
   3  16  18       20.51       -0.74     37.77 o 
  -4  17  18        5.45        9.63     42.96 o 
  -3  17  18        2.55       51.10     46.66 o 
  -2  17  18       17.14       17.03     43.70 o 
  -1  17  18      242.96      130.35     59.99 o 
   0  17  18       36.91       85.17     50.36 o 
   1  17  18        6.88      -13.33     43.70 o 
 -11   0  19       98.89      120.53     49.25 o 
  -9   0  19       39.61       42.97     28.81 o 
  -7   0  19      127.55      144.81     20.77 o 
  -5   0  19      754.45      611.80     52.56 o 
  -3   0  19       27.28       34.46     13.22 o 
  -1   0  19      113.35      113.26     18.87 o 
   1   0  19      413.17      456.04     67.03 o 
   3   0  19     3566.25     3338.01    176.27 o 
   5   0  19        6.17       -9.69     22.78 o 
   7   0  19       14.88       62.17     38.14 o 
   9   0  19      112.64       83.69     48.88 o 
 -12   1  19       68.88       93.44     24.06 o 
 -11   1  19       30.59       50.97     15.43 o 
 -10   1  19       12.37       37.65     11.93 o 
  -9   1  19      860.76      891.40     31.84 o 
  -8   1  19        4.20        5.97     11.98 o 
  -7   1  19       46.21       49.91     10.97 o 
  -6   1  19    10375.62     9994.69    184.94 o 
  -5   1  19      987.46      950.00     30.79 o 
  -4   1  19      959.44      930.08     30.27 o 
  -3   1  19       10.03        7.03      9.52 o 
  -2   1  19        2.29        1.12      8.91 o 
  -1   1  19      104.45      104.73     15.89 o 
   0   1  19      402.49      510.26     35.11 o 
   1   1  19        4.15       18.52     10.87 o 
   2   1  19        9.33       39.63     16.13 o 
   3   1  19       96.21      114.40     20.96 o 
   4   1  19      317.61      323.75     29.29 o 
   5   1  19      226.47      223.02     30.49 o 
   6   1  19       46.34       42.91     19.40 o 
   7   1  19       10.66       33.96     23.06 o 
   8   1  19       55.47       96.35     23.25 o 
   9   1  19      145.26      198.49     44.59 o 
 -12   2  19        0.52       21.03     16.31 o 
 -11   2  19        0.58       11.21     13.54 o 
 -10   2  19        0.04       11.45     13.69 o 
  -9   2  19      694.36      642.40     29.51 o 
  -8   2  19       18.43        7.86      9.36 o 
  -7   2  19        0.01       13.13      8.96 o 
  -6   2  19     1024.17      912.95     33.89 o 
  -5   2  19      332.48      344.70     19.57 o 
  -4   2  19      153.10      153.33     16.96 o 
  -3   2  19       10.05       16.73      9.07 o 
  -2   2  19      370.27      389.11     21.00 o 
  -1   2  19      117.56      102.33     18.73 o 
   0   2  19       88.27      105.32     18.40 o 
   1   2  19       29.04       36.25     12.75 o 
   2   2  19       22.66       41.00     15.87 o 
   3   2  19     1208.84     1257.45     49.62 o 
   4   2  19      177.57      153.43     23.80 o 
   5   2  19      119.27      165.41     31.07 o 
   6   2  19      100.05       87.43     21.82 o 
   7   2  19        3.76       -9.03     17.09 o 
   8   2  19        9.65       28.02     29.12 o 
   9   2  19      125.76      206.24     45.29 o 
 -12   3  19       30.06       36.75     30.37 o 
 -11   3  19      186.70      221.40     24.37 o 
 -10   3  19        2.80       20.81     14.18 o 
  -9   3  19       66.50      120.23     22.23 o 
  -8   3  19      385.80      395.37     30.91 o 
  -7   3  19      306.05      333.44     25.25 o 
  -6   3  19      832.32      817.33     28.70 o 
  -5   3  19       85.94       79.11     11.85 o 
  -4   3  19     1339.02     1251.57     45.59 o 
  -3   3  19      844.92      896.89     30.19 o 
  -2   3  19     1444.67     1384.79     66.66 o 
  -1   3  19      187.25      239.31     30.57 o 
   0   3  19      393.33      431.45     28.68 o 
   1   3  19      576.47      549.30     28.64 o 
   2   3  19      652.45      685.25     36.41 o 
   3   3  19        1.72        8.79     15.15 o 
   4   3  19       42.51       40.23     17.25 o 
   5   3  19       37.52       32.57     17.40 o 
   6   3  19        2.04       53.05     19.56 o 
   7   3  19       14.17       15.52     17.73 o 
   8   3  19      306.24      460.87     45.83 o 
   9   3  19        2.88       27.10     28.42 o 
 -12   4  19        3.87       23.38     17.35 o 
 -11   4  19      226.24      200.73     29.50 o 
 -10   4  19      614.23      606.78     36.05 o 
  -9   4  19       66.22       43.58     15.11 o 
  -8   4  19       51.38       44.44     13.56 o 
  -7   4  19        6.35       12.09     10.65 o 
  -6   4  19     1056.21     1011.87     32.62 o 
  -5   4  19      243.69      288.93     19.11 o 
  -4   4  19      381.09      382.73     21.41 o 
  -3   4  19      198.81      198.51     18.88 o 
  -2   4  19        0.99        7.69     10.62 o 
  -1   4  19      314.98      381.60     27.80 o 
   0   4  19      826.75      809.14     37.37 o 
   1   4  19      307.67      345.29     33.46 o 
   2   4  19       74.47      112.43     16.80 o 
   3   4  19      179.53      177.35     32.93 o 
   4   4  19      338.37      329.28     30.12 o 
   5   4  19      363.48      309.49     31.16 o 
   6   4  19      123.92      150.70     25.03 o 
   7   4  19      294.56      390.89     57.94 o 
   8   4  19       17.44       33.02     20.78 o 
   9   4  19       59.69       63.36     41.37 o 
 -12   5  19      127.17      162.46     37.79 o 
 -11   5  19        1.01       31.68     16.00 o 
 -10   5  19      242.13      267.30     26.58 o 
  -9   5  19      467.49      507.05     33.78 o 
  -8   5  19      234.62      240.20     22.36 o 
  -7   5  19       35.16       32.65     16.78 o 
  -6   5  19      143.59      132.13     16.41 o 
  -5   5  19        4.23       15.79      9.29 o 
  -4   5  19      114.84      111.14     14.21 o 
  -3   5  19      442.29      444.06     28.48 o 
  -2   5  19     1790.94     1763.60     51.07 o 
  -1   5  19       33.93       52.60     14.22 o 
   0   5  19     1737.14     1686.60     58.84 o 
   1   5  19      643.16      635.45     35.48 o 
   2   5  19      370.61      373.07     28.96 o 
   3   5  19      270.99      244.99     23.21 o 
   4   5  19      154.88      161.53     25.66 o 
   5   5  19      249.41      252.64     25.82 o 
   6   5  19       50.01       61.20     18.86 o 
   7   5  19        0.23       39.89     19.33 o 
   8   5  19       61.32       52.63     22.65 o 
   9   5  19      188.14      258.45     33.41 o 
 -11   6  19       30.02       30.21     17.82 o 
 -10   6  19       47.77       49.56     17.69 o 
  -9   6  19        1.12       27.83     21.06 o 
  -8   6  19        0.17       18.52     17.89 o 
  -7   6  19        9.15       -4.51     12.19 o 
  -6   6  19        5.23        1.92      9.90 o 
  -5   6  19      224.92      173.49     20.93 o 
  -4   6  19      261.28      252.30     25.67 o 
  -3   6  19       47.03       59.06     13.52 o 
  -2   6  19     1219.94     1235.26     40.77 o 
  -1   6  19      503.48      475.71     26.34 o 
   0   6  19      202.10      210.36     22.89 o 
   1   6  19      235.27      252.59     24.69 o 
   2   6  19      640.76      634.29     39.45 o 
   3   6  19      202.26      179.85     23.97 o 
   4   6  19       37.34       36.05     16.29 o 
   5   6  19        0.89       35.45     15.91 o 
   6   6  19       29.50       26.84     19.83 o 
   7   6  19       37.59       26.81     18.75 o 
   8   6  19        4.64       29.99     20.01 o 
   9   6  19       15.77       65.86     24.56 o 
 -11   7  19      173.32      132.07     42.96 o 
 -10   7  19       43.09       60.63     23.88 o 
  -9   7  19        3.39       32.52     18.29 o 
  -8   7  19      219.92      291.47     31.20 o 
  -7   7  19       27.96       23.34     14.89 o 
  -6   7  19       13.97       14.85     16.13 o 
  -5   7  19        3.32       19.72     12.99 o 
  -4   7  19       14.20       21.34     13.30 o 
  -3   7  19        6.39        1.43     10.85 o 
  -2   7  19       11.88       11.61      9.82 o 
  -1   7  19        5.36       -2.71     10.18 o 
   0   7  19      422.48      384.24     32.18 o 
   1   7  19        2.65       -7.75     11.65 o 
   2   7  19     1087.56     1042.15     45.20 o 
   3   7  19        3.32        2.21     13.35 o 
   4   7  19      135.68      111.23     20.00 o 
   5   7  19        7.53       12.70     15.82 o 
   6   7  19      603.93      673.24     44.11 o 
   7   7  19      338.30      361.08     36.76 o 
   8   7  19      104.14      182.36     30.19 o 
 -11   8  19        0.89       35.88     40.36 o 
 -10   8  19       23.59       42.81     37.40 o 
  -9   8  19        4.80       29.35     57.40 o 
  -8   8  19       51.47      111.97     27.72 o 
  -7   8  19        8.79       -7.16     31.19 o 
  -6   8  19        8.28       19.49     13.94 o 
  -5   8  19      684.62      708.09     38.06 o 
  -4   8  19      121.18      117.37     19.13 o 
  -3   8  19       10.48       35.07     14.40 o 
  -2   8  19        4.92       31.88     12.89 o 
  -1   8  19      144.55      108.85     19.56 o 
   0   8  19     1378.57     1285.09     56.34 o 
   1   8  19        0.17       15.89     14.25 o 
   2   8  19      252.73      188.09     23.48 o 
   3   8  19       53.44       42.51     14.73 o 
   4   8  19       31.08       56.32     24.18 o 
   5   8  19        0.28       12.24     17.65 o 
   6   8  19        0.45       25.28     19.02 o 
   7   8  19       13.55       54.52     22.00 o 
   8   8  19        0.01       37.31     21.44 o 
 -11   9  19       96.96      119.52     70.36 o 
 -10   9  19      309.30      287.12     50.78 o 
  -9   9  19      163.99      148.75     23.48 o 
  -8   9  19      162.10      161.40     46.62 o 
  -7   9  19       14.54       20.33     17.29 o 
  -6   9  19      367.94      311.17     32.46 o 
  -5   9  19       53.58       45.02     22.88 o 
  -4   9  19       14.30       21.61     13.58 o 
  -3   9  19      107.88      109.86     19.36 o 
  -2   9  19     1659.06     1573.47     55.41 o 
  -1   9  19        0.45       20.71     16.43 o 
   0   9  19     1806.77     1795.07     72.01 o 
   1   9  19        1.50        9.59     13.91 o 
   2   9  19     1312.95     1181.95     49.14 o 
   3   9  19       48.58       16.96     20.38 o 
   4   9  19       94.24       79.18     30.03 o 
   5   9  19       11.37       84.45     32.18 o 
   6   9  19      107.34      219.78     30.82 o 
   7   9  19       29.51       57.40     22.38 o 
   8   9  19      116.75      140.32     37.41 o 
 -10  10  19        0.05       16.72     42.59 o 
  -9  10  19      253.63      236.72     38.86 o 
  -8  10  19      157.16      170.89     28.44 o 
  -7  10  19       38.05       36.33     19.50 o 
  -6  10  19      337.47      342.97     34.87 o 
  -5  10  19      179.73      193.15     27.53 o 
  -4  10  19        2.32       21.19     13.64 o 
  -3  10  19      417.57      431.60     37.85 o 
  -2  10  19       79.63       64.18     21.78 o 
  -1  10  19      263.48      288.42     32.32 o 
   0  10  19       55.02       62.46     29.09 o 
   1  10  19      390.31      399.61     35.72 o 
   2  10  19      200.24      184.07     39.27 o 
   3  10  19       78.01       88.41     42.22 o 
   4  10  19      239.66      328.51     48.88 o 
   5  10  19       18.58        9.53     26.26 o 
   6  10  19       81.68      108.10     37.31 o 
   7  10  19       14.92       59.82     24.00 o 
 -10  11  19      202.02      223.19     37.05 o 
  -9  11  19       20.85       50.61     24.39 o 
  -8  11  19        2.58       23.23     18.92 o 
  -7  11  19       49.52       52.09     18.86 o 
  -6  11  19        1.65       31.17     18.77 o 
  -5  11  19      107.20       64.35     20.48 o 
  -4  11  19       18.62       32.68     15.30 o 
  -3  11  19      406.76      464.38     33.36 o 
  -2  11  19      814.71      865.77     52.16 o 
  -1  11  19       56.80       84.69     23.33 o 
   0  11  19     1557.76     1665.55     70.26 o 
   1  11  19       25.49       32.18     32.96 o 
   2  11  19        3.69       15.18     28.29 o 
   3  11  19      294.75      361.29    104.43 o 
   4  11  19       26.80       20.90     28.37 o 
   5  11  19       43.02       17.88     27.93 o 
   6  11  19      460.83      500.00     67.40 o 
   7  11  19       48.80       77.76     51.10 o 
  -9  12  19       87.41      104.01     46.53 o 
  -8  12  19        3.54       38.88     22.47 o 
  -7  12  19       34.86       41.40     17.99 o 
  -6  12  19      209.43      219.16     28.22 o 
  -5  12  19       15.95       18.67     20.63 o 
  -4  12  19      343.91      313.28     34.01 o 
  -3  12  19        1.97       12.76     23.08 o 
  -2  12  19      980.77     1114.20     58.76 o 
  -1  12  19      272.22      259.81     35.40 o 
   0  12  19      178.43      162.35     28.37 o 
   1  12  19      747.13      761.94     76.28 o 
   2  12  19       88.13       92.73     35.80 o 
   3  12  19      200.25      158.04     40.31 o 
   4  12  19       74.15       59.56     33.53 o 
   5  12  19       38.15       85.17     49.62 o 
   6  12  19       23.94      -38.51     37.03 o 
  -8  13  19        5.03       15.37     24.01 o 
  -7  13  19       46.81       52.41     20.02 o 
  -6  13  19      231.69      232.84     29.13 o 
  -5  13  19       88.86      112.86     23.81 o 
  -4  13  19       68.30       73.71     31.13 o 
  -3  13  19        6.08       41.88     79.62 o 
  -2  13  19      256.74      306.57     82.73 o 
  -1  13  19        9.82      -23.82     17.38 o 
   0  13  19        0.01       44.63     27.58 o 
   1  13  19      814.96      866.91     71.10 o 
   2  13  19      148.47      110.81     38.42 o 
   3  13  19        1.24       14.66     30.11 o 
   4  13  19        8.53       26.66     42.96 o 
   5  13  19      122.80      139.24     53.32 o 
  -7  14  19       30.01       45.49     19.92 o 
  -6  14  19       11.74       42.38     19.98 o 
  -5  14  19      277.53      261.06     75.54 o 
  -4  14  19      220.60      272.62     49.99 o 
  -3  14  19        2.84       69.85     35.55 o 
  -2  14  19        0.43       11.60     31.11 o 
  -1  14  19       13.34      -10.83     27.04 o 
   0  14  19       52.34       82.60     35.00 o 
   1  14  19       26.28       38.27     38.14 o 
   2  14  19      372.49      367.35     75.54 o 
   3  14  19       45.44       35.55     42.96 o 
   4  14  19      163.39      128.87     56.29 o 
   5  14  19       81.52       62.95     43.70 o 
  -6  15  19      117.41      174.23     61.47 o 
  -5  15  19       12.01      107.20     34.90 o 
  -4  15  19      220.61      253.55     47.77 o 
  -3  15  19        0.16       53.32     42.59 o 
  -2  15  19      120.12      145.77     39.24 o 
  -1  15  19      100.30       77.93     35.80 o 
   0  15  19       68.72       43.28     34.06 o 
   1  15  19       42.53      102.21     57.03 o 
   2  15  19        0.51       34.07     45.92 o 
   3  15  19        0.68      -21.48     34.81 o 
   4  15  19      121.69      218.48     65.91 o 
  -5  16  19      101.91      149.46     97.02 o 
  -4  16  19       19.29       84.17     61.84 o 
  -3  16  19        5.58       84.53     33.99 o 
  -2  16  19      188.61      281.98    121.83 o 
  -1  16  19        3.01      -30.37     31.85 o 
   0  16  19        2.61       96.28     54.81 o 
   1  16  19       71.29       37.77     51.10 o 
   2  16  19       80.57       36.29     48.88 o 
  -2  17  19       70.22       94.06     55.55 o 
  -1  17  19       25.75       35.55     48.14 o 
   0  17  19       64.51       74.06     54.81 o 
 -10   0  20       71.25       61.46     21.72 o 
  -8   0  20      232.22      279.81     50.83 o 
  -6   0  20      223.85      217.42     41.99 o 
  -4   0  20      789.74      750.85     39.12 o 
  -2   0  20       19.61       -6.08     22.22 o 
   0   0  20      915.62      896.10     43.98 o 
   2   0  20       98.99      121.11     29.18 o 
   4   0  20      464.33      473.41     49.95 o 
   6   0  20      552.57      611.51     59.67 o 
   8   0  20     1215.52     1500.76     94.13 o 
 -12   1  20       49.54      107.39     68.14 o 
 -11   1  20       40.42       46.24     16.40 o 
 -10   1  20       15.96       32.60     17.10 o 
  -9   1  20       53.21       51.56     13.30 o 
  -8   1  20      246.79      218.05     17.70 o 
  -7   1  20        4.84        7.19      9.04 o 
  -6   1  20      268.14      245.85     17.86 o 
  -5   1  20       62.61       67.40     11.96 o 
  -4   1  20       12.31       21.53      9.15 o 
  -3   1  20      430.48      442.07     25.65 o 
  -2   1  20       84.74       86.27     17.36 o 
  -1   1  20     1437.72     1503.87     46.70 o 
   0   1  20        0.86        6.21     12.68 o 
   1   1  20        0.01       11.30     13.67 o 
   2   1  20       56.78       52.32     17.59 o 
   3   1  20      470.77      507.10     34.35 o 
   4   1  20     2113.49     1940.64     68.13 o 
   5   1  20       33.85       63.10     19.19 o 
   6   1  20       19.77       37.84     18.95 o 
   7   1  20      121.49      145.67     28.26 o 
   8   1  20      105.79      168.74     29.33 o 
   9   1  20       15.98       95.54     36.64 o 
 -12   2  20       36.48      -11.11     50.36 o 
 -11   2  20      131.29      154.95     29.64 o 
 -10   2  20        1.88        6.84     32.16 o 
  -9   2  20        0.08       13.35     15.78 o 
  -8   2  20        5.48       21.78     11.59 o 
  -7   2  20      162.62      184.15     16.56 o 
  -6   2  20        2.18       23.76      9.76 o 
  -5   2  20      131.00      149.37     15.23 o 
  -4   2  20      151.62      130.42     16.01 o 
  -3   2  20       40.01       10.08     10.26 o 
  -2   2  20        0.64        1.26      9.68 o 
  -1   2  20     2105.05     2113.31     59.25 o 
   0   2  20       64.63       80.11     18.07 o 
   1   2  20        9.31       22.30     13.49 o 
   2   2  20       43.52       60.09     18.14 o 
   3   2  20     5171.38     4950.65    131.82 o 
   4   2  20       24.97       21.17     16.89 o 
   5   2  20       74.84       84.06     21.43 o 
   6   2  20      158.84      178.25     30.00 o 
   7   2  20      479.59      587.89     70.55 o 
   8   2  20      127.42      111.74     34.89 o 
   9   2  20        1.30       50.65     24.88 o 
 -12   3  20        6.23      117.02     62.21 o 
 -11   3  20      105.49      144.90     36.55 o 
 -10   3  20      109.10      122.64     20.44 o 
  -9   3  20     1722.86     1799.39    114.79 o 
  -8   3  20        6.17       15.75     10.54 o 
  -7   3  20       12.46       12.13     13.50 o 
  -6   3  20        2.35       11.13      8.68 o 
  -5   3  20      277.00      273.69     24.84 o 
  -4   3  20      147.17      141.85     16.85 o 
  -3   3  20       93.52       81.35     12.89 o 
  -2   3  20      406.80      407.11     26.28 o 
  -1   3  20        7.16       14.91     13.17 o 
   0   3  20      536.34      546.76     33.08 o 
   1   3  20        0.23       -4.05     11.74 o 
   2   3  20       58.25       54.63     17.51 o 
   3   3  20     1006.82      945.63     43.79 o 
   4   3  20       47.52       51.28     18.78 o 
   5   3  20       54.55       78.48     20.40 o 
   6   3  20       28.91       27.93     18.11 o 
   7   3  20      121.10      137.68     33.97 o 
   8   3  20        1.64       30.89     30.25 o 
   9   3  20       40.99       56.19     33.78 o 
 -12   4  20       10.15        8.03     25.42 o 
 -11   4  20       10.63       29.23     16.42 o 
 -10   4  20       47.04       64.91     17.46 o 
  -9   4  20       88.93      104.00     19.71 o 
  -8   4  20      588.96      553.49     31.80 o 
  -7   4  20       21.74       34.79     11.58 o 
  -6   4  20       68.89       72.55     13.70 o 
  -5   4  20      347.12      390.60     37.28 o 
  -4   4  20        4.74       11.89     10.54 o 
  -3   4  20      465.19      501.83     24.44 o 
  -2   4  20       23.16       31.37     19.03 o 
  -1   4  20        0.26       17.87     20.52 o 
   0   4  20       72.82       81.79     17.38 o 
   1   4  20      121.03      137.44     21.26 o 
   2   4  20      524.58      530.46     41.58 o 
   3   4  20      520.34      540.10     35.40 o 
   4   4  20       52.91       60.05     19.50 o 
   5   4  20       39.61       53.48     19.33 o 
   6   4  20        4.22       55.41     20.81 o 
   7   4  20       24.56       49.31     21.39 o 
   8   4  20      188.01      217.77     31.14 o 
   9   4  20       57.87       67.50     50.81 o 
 -11   5  20       26.45       61.70     24.96 o 
 -10   5  20       97.71       79.83     19.84 o 
  -9   5  20       86.95      112.13     20.40 o 
  -8   5  20       15.86       22.21     13.79 o 
  -7   5  20       16.94       14.41     12.90 o 
  -6   5  20        9.25       14.06     11.63 o 
  -5   5  20       98.58       78.60     13.98 o 
  -4   5  20      461.57      583.94     33.95 o 
  -3   5  20       39.73       53.08     14.24 o 
  -2   5  20      156.54      146.70     17.30 o 
  -1   5  20     1348.61     1292.99     49.35 o 
   0   5  20        3.69        4.75     13.08 o 
   1   5  20      231.33      236.42     24.43 o 
   2   5  20       85.24       91.33     19.15 o 
   3   5  20        0.54      -18.10     17.07 o
[truncated: 101,702 more chars]
